# Supplementary material for: Divergent Roles of SmHMGR2 and a Novel SmHMGR5 in Tanshinone Biosynthesis Revealed by CRISPR/Cas9-Mediated Knockout in Salvia miltiorrhiza
Source: Int J Mol Sci. 2026 Apr 13;27(8):3485. doi: 10.3390/ijms27083485 (PMC13116991; doi:10.3390/ijms27083485)
Supplement: Supplementary file 1 [file ijms-27-03485-s001.zip]

Archive with 7 entries (6 files):
- Supplementary Figure.pdf
- Supplementary Table/
- Supplementary Table/Supplementary Table S1.xlsx
- Supplementary Table/Supplementary Table S2.xlsx
- Supplementary Table/Supplementary Table S3.xlsx
- Supplementary Table/Supplementary Table S4.xlsx
- Supplementary Table/Supplementary Table S5.xlsx
