# Supplementary material for: Divergent Roles of SmHMGR2 and a Novel SmHMGR5 in Tanshinone Biosynthesis Revealed by CRISPR/Cas9-Mediated Knockout in Salvia miltiorrhiza
Source: Int J Mol Sci. 2026 Apr 13;27(8):3485. doi: 10.3390/ijms27083485 (PMC13116991; doi:10.3390/ijms27083485)
Supplement: Supplementary file 1 [file ijms-27-03485-s001.zip › Supplementary Table/Supplementary Table S1.xlsx]

## Sheet: Supplementary Table S1
Gene name	Published Cloned Sequences	shh(chromosome)			DSS3(Scaffold)			bh2-7(Scaffold)
	NCBI Accession Number	Gene	Sequence	Length(bp)	Gene	Sequence	Length(bp)	Gene(IMP)	Corresponding gene names in the article	Sequence	Length(bp)
SmHGMR1	EU680958.1	XM_057938756.1	ATGGATATCCGCCGGAGGCCAGCCCGACCTCCTCCTCCGCCCTCCGCCTCCACCTCCACATCCTCCGCAG TGGATCACCAACCCTCCTCCCCTAAAGCCTCTGATGCGCTCCCGCTCCCGCTCTACCTCACCAACGGCAT TTTCTTCACGCTCTTCTTCTCCGTCGCCTACTTCCTCCTTCACCGCTGGCGCGATAAGATCCGCAATTCG ACGCCGCTCCACATCCTCACGCTCTCCGAGCTCGCCGGAATTCTCTGCCTCATCGCTTCGTTTATCTACC TGCTAGGGTTTTTCGGCATCGATTTCGTGCAGTCGTTCATCTCGAAGCCGGAGAGCGACGAGGACCACCA GCGGTTTATCCTCCACGAAGATCGGAAGATTCACTGCGGCTTGC…	1698	GWHTAOSJ015989	ATGGATATCCGCCGGAGGCCAGCCCGACCTCCTCCGCCGCCCTCCGCCTCCACCTCCACATCCTCCGCAGTGGATCACCAACCCTCCTCCCCTAAAGCCT CTGATGCGCTCCCGCTCCCGCTCTACCTCACCAACGGCATTTTCTTCACGCTCTTCTTCTCCGTCGCCTACTTCCTCCTTCACCGCTGGCGCGATAAGAT CCGCAATTCGACGCCGCTCCACATCCTCACGCTCTCCGAGCTCGCCGGAATTCTCTGCCTCATCGCCTCGTTTATCTACCTGCTAGGGTTTTTCGGCATC GATTTCGTGCAGTCGTTCATCTCGAAGCCGGAGAGCGACGAGGACCACCAGCGGTTTATCCTCCACGAAGATCGGAAGATTCACTGCGGCTTGCCG…	1698	IMPTSMI1N17129_1	IMPGSMIL1N16023	ATGGATATCCGCCGGAGGCCAGCCCGACCTCCTCCTCCGCCCTCCGCCTCCACCTCCACATCCTCCGCAGTGGATCACCAACCCTCCTCCCCTAAAGCCTCTGATGCGCTCCCGCTCCCGCTCTACCTCACCAACGGCATTTTCTTCACGCTCTTCTTCTCCGTCGCCTACTTCCTCCTTCACCGCTGGCGCGATAAGATCCGCAATTCGACGCCGCTCCACATCCTCACGCTCTCCGAGCTCGCCGGAATTCTCTGCCTCATCGCCTCGTTTATCTACCTGCTAGGGTTTTTCGGCATCGATTTCGTGCAGTCGTTCATCTCGAAGCCGGAGAGCGACGAGGACCACCAGCGGTTTATCCTCCACGAAGATCGGAAGATTCACTGCGGCTTGCCGCCG…	1698
SmHGMR2	FJ747636.1	none			GWHTAOSJ028655	ATGACGACGAAAATGGAGAAAGAGGCGGCGGCCAAGGCCTCGGACGCCCTCCCCCTCCCTCTCTACCTCACCAACGGAGTCTTCTTCACCCTCTTCTTCT CCGTCGTCTACTTTCTCCTCCTCCGCTGGCGTGAGAAGATCCGCAATTCCGTCCCCCTCCACGTCGTCACCCTCTCCGAGATCTCCGCCATCGTCGTCTT CGTCGCCTCCTTCATCTATCTCCTCGGCTTCTTCGGCATCACCTTCGTGCAGTCCCTCGTCATCCCCCGCTCCCCCAGCGACGAGATTTTGGACGACGAC GACGAGATCATCGACGACTTGATGCTCAAGGAGGACTCCCGCGCCGCCCCCTGCAGCGCCGCCGCACCCTGCAAGATGTTACCCGCTGAGCCGCTC…	1653	IMPTSMI1N15717_1	IMPGSMIL1N45816	ATGACGACGAAAATGGAGAAAGAGGCGGCGGCCAAGGCCTCGGACGCCCTCCCCCTCCCTCTCTACCTCACCAACGGAGTCTTCTTCACCCTCTTCTTCTCCGTCGTCTACTTTCTCCTCCTCCGCTGGCGTGAGAAGATCCGCAATTCCGTCCCCCTCCACGTCGTCACCCTCTCCGAGATCTCCGCCATCGTCGTCTTCGTCGCCTCCTTCATCTATCTCCTCGGCTTCTTCGGCATCACCTTCGTGCAGTCCCTCGTCATCCCCCGCTCCCCCAGCGACGAGATTTTGGACGACGACGACGAGATCATCGACGACTTGATGCTCAAGGAGGACTCCCGCGCCGCCCCCTGCAGCGCCGCCGCACCCTGCAAGATGTTACCCGCTGAGCCGCTCCCG…	1653
SmHGMR3	JN831102.1	XM_057949893.1	ATGGAGGCCCGCCGCCGTGAGAATAAGCTTAAGCTCGCCGATGAGTCGGTGAAGGCCTCCGACGCCCTCC CGCTGCCGCTCTACCTCACCAACGCCTTCTTCTTCACTCTCTTCTTCTCGGTGGTTTACTTCCTGCTCCT CCGGTGGCGCGAGAAGATCCGCAACTCCACCCCTCTCCACGTCGTTACTGTCTCCGACATCGCCGCCGTC CTCACATTCGTCGCCTCCTTCATCTACCTTCTCGGCTTCTTCGGCATCGGCTTCGTCCAGTCCATCATCA TCCCCCGCGCTCCCCTCGAGGACGTCACCGACGATGAGGACGAAATCAGCGATTTTGACCGTTTGATGGT GAAGGAGGATTCACCTAAAATCCCCTGCGCCGCCGCCGCCCCCA…	1689	GWHTAOSJ026839	ATGGAAGCCCGCCGCCGTGAGAATAAGCCTAAGGTCGCCGATGAGTCGGTGAAGGCCTCCGACGCCCTCCCGCTGCCGCTCTACCTCACCAACGCCTTCT TCTTCACTCTCTTCTTCTCGGTGGTTTACTTCCTGCTCCTCCGGTGGCGCGAGAAGATCCGCAACTCCACCCCTCTCCACGTCGTTACTCTCTCCGACAT CGCCGCCGTCCTCACATTCGTCGCCTCCTTCATCTACCTTCTCGGCTTCTTCGGCATCGGCTTCGTCCAGTCCATCATCATCCCCCGCGCTCCCCTCGAG GACGTCACCGACGATGAGGACGAAATCAGCGATTTCGACCGTTTGATGGTGAAGGAGGATTCACCTAAACTCCCCTGCGCCGCCGCAGCCCCCAAA…	1689	IMPTSMI1N4106_1	IMPGSMIL1N39001	ATGGAGGCCCGCCGCCGTGAGAATAAGCTTAAGGTCGCCGATGACTCGGTGAAGGCCTCCGACGCCCTCCCGCTGCCGCTCTACCTCACCAACGCCTTCTTCTTCACTCTCTTCTTCTCGGTGGTTTACTTCCTGCTCCTCCGGTGGCGCGAGAAGATCCGCAACTCCACCCCTCTCCACGTCGTTACTCTCTCCGACATCGCCGCCGTCCTCACATTCGTCGCCTCCTTCATCTACCTTCTCGGCTTCTTCGGCATCGGCTTCGTCCAGTCCATCATCATCCCCCGCGCTCCCCTCGAGGACGTCACCGACGATGAGGACGAAATCAGCGATTTTGACCGTTTGATGGTGAAGGAGGATTCACCTAAAATCCCCTGCGCCGCCGCCGCCCCCAAATCC…	1689
SmHGMR4	JN831103	XM_057920526.1	ATGGACATGCGCCGGAGGCCCCCGAAACCGCCGTCTCCTCACTCCGCCACATCCAAATCCCCCGCCGCGC CTCGAGCCTCCGACGCCCTCCCCCTTCCCCTCTTCCTAACCAACGGCATTTTCTTCACCCTCTTCTTCTC CGTCGCCTACTTCCTCCTCCACCGGTGGCGCGAGAAGATCCGCAGCTCCGTCCCGCTCCACGTCCTCACC CTCTCCGAGCTCGCCGCCGTGCTCTCCCTCATCGCCTCCTTCATCTACCTCCTGGGATTCTTCGGCATCG ATTTCGTCCAGTCCTTCATCTCCAAATCCGACGGCGAAATCGACGAAGATCGCGCCATCCATTGCAGCTC AATTCCGGATTCCATAATTCCTAAACCGGAGAATCCCCCAAACC…	1653	GWHTAOSJ004325	ATGGACATTCGCCGGAGGCCCCCGAAACCGCCGTCGCCTCACTCCGCCACATCCAAATCCTCCGCCGCGCCTCGAGCCTCCGACGCCCTCCCCCTTCCCC TCTTCCTAACCAACGGCATTTTCTTCACCCTCTTCTTCTCCGTCGCCTACTTCCTCCTCCACCGGTGGCGCGAGAAGATCCGCAGCTCCGTCCCGCTCCA CGTCCTCACCCTCTCCGAGCTCGCCGCCGTGCTCTCCCTCATCGCCTCCTTCATCTACCTCCTGGGATTCTTCGGCATCGATTTCGTCCAGTCCTTCATC TCCAAATCCGACGGCGAAATCGACGAAGATCGCGCCATCCATTGCAGCTCAATTCCGGATTCCATAATTCCTAAACCGGAGAATCCCCCAAACCTT…	1653	IMPTSMI1N5266_1	IMPGSMIL1N11687	ATGGACATGCGCCGGAGGCCCCCGAAACCGCCGTCTCCTCACTCCGCCACATCCAAATCCCCCGCCGCGCCTCGAGCCTCCGACGCCCTCCCCCTTCCCCTCTTCCTAACCAACGGCATTTTCTTCACCCTCTTCTTCTCCGTCGCCTACTTCCTCCTCCACCGGTGGCGCGAGAAGATCCGCAGCTCCGTCCCGCTCCACGTCCTCACCCTCTCCGAGCTCGCCGCCGTGCTCTCCCTCATCGCCTCCTTCATCTACCTCCTGGGATTCTTCGGCATCGATTTCGTCCAGTCCTTCATCTCCAAATCCGACGGCGAAATCGACGAAGATCGCGCCATCCATTGCAGCTCAATTCCGGATTCCATAATTCCTAAACCGGAGAATCCCCCAAACCTTCCC…	1653
SmHGMR5	This Study	XM_057949895.1	ATGGAAGCCCGCCGCCGTGAGAATAAGCTTAAGGTCGCCGATGACTCGGTGAAGGCTTCCGACGCCCTCC CGCTGCCGCTCTACCTCACCAACGCCTTCTTCTTCACTCTCTTCTTCTCCATGGTTTACTTCCTGCTCCT CCGGTGGCGTGAGAAGATCCGTAACTCCACCCCTCTCCACGTCGTTACTCTCTCCGACATCGCCGCCGTC TTCACATTCGTCGCCTCCTTCATCTACCTTCTCGGCTTCTTCGGCATCGGCTTCGTCCAGTCCATCATCA TCCCCCGCGCTCCCCTCGAGGACGTCACCGACGACGAGGACGAAATCAGCGATTTTGACCGTTTGATGGT GAAGGAGGATTCACCTAAAATCCCCTGCGCCGCCGCCGCCGCCC…	1692	GWHTAOSJ026840	ATGGAAGCCCGCCGCCGTGAGAATAAGCTTAAGGTCGCCGATGACTCGGTGAAGGCTTCCGACGCCCTCCCGCTGCCGCTCTACCTCACCAACGCCTTCT TCTTCACTCTCTTCTTCTCCATGGTTTACTTCCTGCTCCTCCGGTGGCGCGAGAAGATCCGAAACTCCACCCCTCTCCACGTCGTTACTCTCTCCGACAT CGCCGCCGTCCTCACATTCGTCGCCTCCTTCATCTACCTTCTCGGCTTCTTCGGCATCGGCTTCGTCCAGTCCATCATCATCCCCCGCGCTCCGCTCGAA GACGTCACCGACGACAAGGACGAAATCAGCGATTTCGACCGTTTGATGGTGAAGGAGGATTCACCTAAACTCCCCTGCGCCGCCGCCGCCCCCAAA…	1692	IMPTSMI1N4225_1	IMPGSMIL1N39000	ATGGAAGCCCGCCGCCGTGAGAATAAGCTTAAGGTCGCCGATGACTCGGTGAAGGCTTCCGACGCCCTCCCGCTGCCGCTCTACCTCACCAACGCCTTCTTCTTCACTCTCTTCTTCTCCATGGTTTACTTCCTGCTCCTCCGGTGGCGCGAGAAGATCCGAAACTCCACCCCTCTCCACGTCGTTACTCTCTCCGACATCGCCGCCGTCCTCACATTCGTCGCCTCCTTCATCTACCTTCTCGGCTTCTTCGGCATCGGCTTCGTCCAGTCCATCATCATCCCCCGCGCTCCGCTCGAAGACGTCACCGACGACAAGGACGAAATCAGCGATTTCGACCGTTTGATGGTGAAGGAGGATTCACCTAAACTCCCCTGCGCCGCCGCCGCCCCCAAATCC…	1689
Sequence similarity between SmHMGR3 and SmHMGR5		0.9799			0.9832			0.9804
BioProject		PRJNA903271			PRJCA003150			PRJNA682867
The assembly and annotation data available		https://bigd.big.ac.cn/gwh(Accession:GWHAOSJ00000000)			https://www.ncbi.nlm.nih.gov/bioproject/PRJNA903271/			https://www.ncbi.nlm.nih.gov/bioproject/PRJNA682867/
Release Date								https://www.bic.ac.cn/IMP/
Release Date		2023			2020			2021
DSS(GWHTAOSJ026839 & GWHTAOSJ026840) Position & Sequence
>GWHTAOSJ026840 Protein=GWHPAOSJ026840 Gene=GWHGAOSJ026840 Position=GWHAOSJ00000084: 60007030-60007066, 60009236-60010890: - Frame=0 OriID=EVM0002681.1 transl_table=1 OriGeneID=EVM0002681 OriSeqID=Lachesis_group6 ATGGAAGCCCGCCGCCGTGAGAATAAGCTTAAGGTCGCCGATGACTCGGTGAAGGCTTCCGACGCCCTCCCGCTGCCGCTCTACCTCACCAACGCCTTCT TCTTCACTCTCTTCTTCTCCATGGTTTACTTCCTGCTCCTCCGGTGGCGCGAGAAGATCCGAAACTCCACCCCTCTCCACGTCGT…
>GWHTAOSJ026839 Protein=GWHPAOSJ026839 Gene=GWHGAOSJ026839 Position=GWHAOSJ00000084: 60005262-60006950: + Frame=0 OriID=EVM0002321.1 transl_table=1 OriGeneID=EVM0002321 OriSeqID=Lachesis_group6 ATGGAAGCCCGCCGCCGTGAGAATAAGCCTAAGGTCGCCGATGAGTCGGTGAAGGCCTCCGACGCCCTCCCGCTGCCGCTCTACCTCACCAACGCCTTCT TCTTCACTCTCTTCTTCTCGGTGGTTTACTTCCTGCTCCTCCGGTGGCGCGAGAAGATCCGCAACTCCACCCCTCTCCACGTCGTTACTCTCTCCGACAT CGC…
