# Supplementary material for: Divergent Roles of SmHMGR2 and a Novel SmHMGR5 in Tanshinone Biosynthesis Revealed by CRISPR/Cas9-Mediated Knockout in Salvia miltiorrhiza
Source: Int J Mol Sci. 2026 Apr 13;27(8):3485. doi: 10.3390/ijms27083485 (PMC13116991; doi:10.3390/ijms27083485)
Supplement: Supplementary file 1 [file ijms-27-03485-s001.zip › Supplementary Table/Supplementary Table S2.xlsx]

## Sheet: Sheet1
Index	Group	WT-1	WT-3	WT-7	WT-7-2	WT-7-3	WT-9	WT-9-2	WT-10	111-B2-4	111-B3	111-C8	111-D6	111-F12-1	111-F12-2	111-F12-3	214-C11	215-E6	215-E7	215-F7	215-H7
Caffeic acid	Class_Ⅱ	-0.394217	-0.322532	-0.147	-0.134505	-0.428036	0.406758	-0.375766	-0.415094	0.283958	0.476965	-0.982238	0.393496	3.64606	0.591623	0.575855	-0.50832	-0.693982	-0.274403	-0.414789	-1.28383
Rosmarinic acid	Class_Ⅱ	-0.648976	-0.674822	0.497802	0.822098	0.844559	1.31808	-0.139889	-0.793349	-1.43245	-0.295781	-1.03582	0.359082	0.111582	-0.572739	-0.103341	0.302275	0.37426	2.86163	-0.462448	-1.33176
Salvianolic acid A	Class_Ⅱ	-0.525641	-0.455573	0.681393	1.05086	0.85409	1.11255	0.383004	0.278318	-2.32728	0.135222	0.266978	0.0907264	0.0491374	-0.931873	0.211182	-2.08528	1.08272	0.887691	0.551104	-1.30932
Salvianolic acid B	Class_Ⅱ	-0.481966	-0.434065	0.58736	1.02223	0.977818	1.25984	0.357106	0.0656748	-2.3822	-0.0290655	0.0430728	0.127462	-0.250269	-0.877979	0.139406	-1.6119	1.15917	1.32784	0.439088	-1.43862
Miltirone	Class_Ⅰ	-1.16084	-0.707016	1.08497	1.54736	0.955588	-0.125269	1.08112	0.943768	0.23505	-1.52369	-1.06443	-0.366139	0.0903824	-0.586956	0.782321	-1.1198	-1.58998	1.23457	0.708469	-0.419478
Sugiol	Class_Ⅰ	-1.26797	-0.507761	1.26108	1.8092	0.734629	0.977807	0.607801	0.518133	-0.599378	-1.68808	-0.333753	-0.66727	-0.437176	-1.01368	0.176665	-0.480218	-1.33144	1.61841	0.702124	-0.0791309
DanshenXinkun A	Class_Ⅰ	-0.54211	0.0139035	1.96712	1.66376	1.09347	1.29666	0.82276	0.69319	-0.830861	-1.29774	-0.398186	-0.871807	-1.00085	-1.16826	-0.664091	-0.850411	-0.778808	0.116328	0.767437	-0.0315083
Dihydrotanshinone I	Class_Ⅰ	-0.810269	-0.290851	1.8311	1.71475	0.884434	1.35041	0.629928	0.0105311	-0.875114	-1.58767	-0.589823	-0.722312	-1.07478	-1.19788	-0.563152	-0.359721	-0.46389	0.627714	0.910492	0.576087
Tetrahydrotanshinone I	Class_Ⅰ	0.0660503	0.405033	1.60795	1.33134	0.759899	0.669255	1.19754	1.10212	-0.531401	-1.76087	-1.21942	-1.23501	-1.20193	-1.33624	-0.4652	0.325099	-0.646958	0.101716	0.612659	0.218359
Cryptotanshinone	Class_Ⅰ	-0.287072	0.0914844	1.65011	1.33861	0.633439	0.388926	0.949615	1.09221	-0.081431	-1.92787	-1.34039	-1.24421	-0.985055	-1.3048	-0.0355441	0.16588	-0.588281	-0.0131511	1.25379	0.24375
Tanshinone IIB	Class_Ⅰ	-0.155626	0.222527	0.814714	1.26484	0.742475	0.0972329	1.09684	1.65653	0.0522641	-1.61708	-0.949577	-0.979462	-0.79845	-1.11651	-0.255261	-1.37413	-0.418245	-0.0864051	1.90918	-0.105842
Neocryptotanshinone	Class_Ⅰ	0.0886876	0.355026	1.84368	1.01759	0.555436	0.486315	1.32979	1.88548	0.653374	-1.16925	-0.757992	-0.794385	-0.681928	-0.891454	0.200324	-1.06997	-1.39018	-0.823098	-0.137643	-0.699807
Tanshinone IIA	Class_Ⅰ	-0.163771	0.117795	-0.139429	0.12297	0.0131162	-0.646964	0.391216	2.97844	1.5434	-0.249422	-1.22749	-0.644588	-0.0843952	-0.867575	0.125484	-1.27972	-0.622763	-0.562656	1.39882	-0.202461
1,2-Dihydrotanshinquinone	Class_Ⅰ	0.874267	0.614514	-0.570386	-0.455398	-0.134153	-0.721799	0.546996	3.31736	0.863736	-0.00204797	-1.22144	-0.651616	-0.229717	-0.539881	0.0496148	-1.37793	-0.368287	-0.517203	0.392445	0.130921
Methylenetanshinquinone	Class_Ⅰ	0.872793	0.688979	-0.455075	-0.303247	-0.000884976	-0.631874	0.714035	3.26598	0.715974	-0.147365	-1.32432	-0.696713	-0.29996	-0.672215	-0.0960266	-1.43466	-0.297876	-0.461925	0.431372	0.133019
Tanshinone I	Class_Ⅰ	-0.649859	-0.220967	-0.150192	0.840665	0.864322	0.212862	0.224642	2.05578	-0.284749	-0.0370006	-0.678248	0.429926	0.712745	-0.713294	-1.00887	-2.94018	0.181052	0.622779	0.885037	-0.346447
