# Supplementary material for: Divergent Roles of SmHMGR2 and a Novel SmHMGR5 in Tanshinone Biosynthesis Revealed by CRISPR/Cas9-Mediated Knockout in Salvia miltiorrhiza
Source: Int J Mol Sci. 2026 Apr 13;27(8):3485. doi: 10.3390/ijms27083485 (PMC13116991; doi:10.3390/ijms27083485)
Supplement: Supplementary file 1 [file ijms-27-03485-s001.zip › Supplementary Table/Supplementary Table S3.xlsx]

## Sheet: sum
					PZK(WT)	PZK is the original designation of the wild-type line.							HMGR2-KO							HMGR5-KO
	Compound	Neutral mass (Da)	m/z	Retention time (min)	20241107TM PZK-1	20241107TM PZK-3	20241107TM PZK-7	20241107TM PZK-7-2	20241107TM PZK-7-3	20241107TM PZK-9	20241107TM PZK-9-2	20241107TM PZK-10	20241107 TM C58C1-111-B2-4	20241107 TM C58C1-111-B3	20241107 TM C58C1-111-C8	20241107 TM C58C1-111-D6	20241107 TM C58C1-111-F12-1	20241107 TM C58C1-111-F12-2	20241107 TM C58C1-111-F12-3	20241111 TM-214-C11	20241111 TM-215-E6	20241111 TM-215-E7	20241111 TM-215-F7	20241111 TM-215-H7
Miltirone	17.06_282.1621n	282.162	283.169	17.0607	0.18843	0.267638	0.5804	0.661101	0.557818	0.369172	0.579728	0.555755	0.43206	0.1251	0.205258	0.327132	0.40681	0.288592	0.527577	0.195592	0.113531	0.60651	0.514687	0.317823
Dihydrotanshinone I	10.63_278.2638n	278.264	279.271	10.634	0.110411	0.164962	0.387815	0.375596	0.288393	0.337332	0.261664	0.196614	0.1036	0.0287661	0.133563	0.119648	0.0826313	0.0697031	0.136364	0.157729	0.146788	0.261432	0.29113	0.25601
Tetrahydrotanshinone I	11.26_280.1102n	280.11	281.117	11.2591	12.9579	14.7758	21.2269	19.7435	16.6789	16.1928	19.0259	18.5142	9.75378	3.16025	6.06401	5.9804	6.15779	5.43751	10.1088	14.3471	9.13406	13.1491	15.8893	13.7747
Tanshinone I	12.95_277.0861m/z	276.079	277.086	12.9535	1.08909	1.20282	1.22159	1.48434	1.49061	1.31786	1.32099	1.80656	1.18591	1.25161	1.08156	1.37542	1.45042	1.07227	0.993887	0.481751	1.30943	1.42656	1.49611	1.16955
Tanshinone IIA	16.01_294.1265n	294.127	295.133	16.0133	3.35566	3.80712	3.39469	3.81542	3.63928	2.58091	4.24553	8.39389	6.09294	3.21833	1.6501	2.58472	3.48293	2.22718	3.81945	1.56634	2.61971	2.71609	5.86112	3.29362
Tanshinone IIB	8.88_310.1207n	310.121	311.128	8.87912	0.606992	0.691926	0.824932	0.926032	0.808707	0.663784	0.888299	1.01401	0.653684	0.278745	0.428668	0.421956	0.462611	0.391173	0.584613	0.333311	0.548007	0.622539	1.07075	0.618173
Sugiol	13.53_301.2153m/z	300.209	301.215	13.5347	0.194489	0.318349	0.606545	0.69585	0.520771	0.560392	0.500107	0.485497	0.303422	0.126041	0.3467	0.292361	0.32985	0.23592	0.429862	0.322837	0.184148	0.664765	0.515475	0.388186
Cryptotanshinone	13.01_296.1414n	296.141	297.149	13.0083	11.6609	13.5045	21.0954	19.5783	16.144	14.9531	17.6838	18.3783	12.6624	3.66984	6.53099	6.99939	8.26155	6.70432	12.8859	13.8669	10.1939	12.9949	19.1652	14.2461
Neocryptotanshinone	11.63_314.1520n	314.152	315.159	11.6265	0.0814401	0.0916151	0.148487	0.116927	0.0992714	0.0966308	0.128854	0.150083	0.103013	0.0333827	0.0490941	0.0477038	0.052	0.0439954	0.085705	0.0371756	0.0249425	0.0466068	0.0727935	0.0513169
Danshenxinkun A	9.63_296.1050n	296.105	297.112	9.63043	0.665971	0.815193	0.940649	1.03633	0.975833	0.989105	0.890544	0.685411	0.495762	0.749985	0.779229	0.898176	0.855156	0.811243	0.936172	0.601777	0.774173	0.783958	0.701225	0.498899
Methylenetanshinquinone	14.10_279.1015m/z	278.094	279.102	14.0996	4.80309	4.54843	2.96342	3.17377	3.59267	2.71848	4.58314	8.11868	4.58583	3.38973	1.75914	2.62865	3.17832	2.66259	3.46086	1.60627	3.18121	2.95393	4.19153	3.77819
1,2-Dihydrotanshinquinone	14.11_197.0929n	197.093	261.091	14.1051	3.50685	3.21917	1.90692	2.03427	2.39004	1.73923	3.1444	6.21253	3.49518	2.53634	1.18589	1.81696	2.2842	1.9407	2.59356	1.01258	2.13074	1.96582	2.97324	2.6836
Rosmarinic acid	4.82_180.0425n	180.043	163.039	4.81565	6.19592	6.16312	7.651	8.06248	8.09098	8.6918	6.84187	6.01273	5.20182	6.64407	5.70508	7.47499	7.16095	6.29265	6.88825	7.40291	7.49425	10.6503	6.43259	5.32958
Salvianolic acid B	5.35_538.1112n	538.111	521.108	5.34757	9.11386	9.18479	10.6973	11.3412	11.2754	11.693	10.3563	9.92477	6.30011	9.78449	9.8913	10.0163	9.45694	8.52747	10.0339	7.44072	11.5439	11.7937	10.4777	7.6973
Caffeic acid	2.22_180.0426n	180.043	163.039	2.22192	0.389475	0.407951	0.45319	0.45641	0.380759	0.595907	0.394231	0.384095	0.564258	0.614001	0.237928	0.592489	1.43076	0.643551	0.639487	0.360068	0.312219	0.420355	0.384174	0.160199
Salvianolic acid A	5.35_312.0635n	312.063	295.06	5.34757	0.586157	0.592816	0.700859	0.735969	0.71727	0.741832	0.672504	0.662556	0.414951	0.648958	0.661478	0.644729	0.640777	0.547554	0.656176	0.437947	0.738997	0.720463	0.688478	0.511685

## Sheet: 111(CV)
Metabolite	111-F12-1	111-F12-2	111-F12-3	111-B2-4	111-B3	111-C8	111-D6	Mean	SD	CV (%)
Miltirone	0.4068	0.2886	0.5276	0.4321	0.1251	0.2053	0.3271	0.330371	0.138217	41.8369
Dihydrotanshinone I	0.0826	0.0697	0.1364	0.1036	0.0288	0.1336	0.1196	0.0963286	0.0388308	40.3108
Tetrahydrotanshinone I	6.1578	5.4375	10.1088	9.7538	3.1602	6.064	5.9804	6.66607	2.45893	36.8872
Tanshinone I	1.4504	1.0723	0.9939	1.1859	1.2516	1.0816	1.3754	1.20159	0.167885	13.9719
Tanshinone IIA	3.4829	2.2272	3.8195	6.0929	3.2183	1.6501	2.5847	3.29651	1.44308	43.776
Tanshinone IIB	0.4626	0.3912	0.5846	0.6537	0.2787	0.4287	0.422	0.460214	0.124551	27.0638
Sugiol	0.3298	0.2359	0.4299	0.3034	0.126	0.3467	0.2924	0.294871	0.0950552	32.2362
Cryptotanshinone	8.2615	6.7043	12.8859	12.6624	3.6698	6.531	6.9994	8.2449	3.38741	41.0849
Neocryptotanshinone	0.052	0.044	0.0857	0.103	0.0334	0.0491	0.0477	0.0592714	0.0251775	42.4783
Danshenxinkun A	0.8552	0.8112	0.9362	0.4958	0.75	0.7792	0.8982	0.7894	0.144942	18.3611
Methylenetanshinquinone	3.1783	2.6626	3.4609	4.5858	3.3897	1.7591	2.6287	3.09501	0.879317	28.4108
1,2-Dihydrotanshinquinone	2.2842	1.9407	2.5936	3.4952	2.5363	1.1859	1.817	2.2647	0.726369	32.0735
Rosmarinic acid	7.1609	6.2927	6.8882	5.2018	6.6441	5.7051	7.475	6.48111	0.807934	12.466
Salvianolic acid B	9.4569	8.5275	10.0339	6.3001	9.7845	9.8913	10.0163	9.14436	1.35937	14.8656
Caffeic acid	1.4308	0.6436	0.6395	0.5643	0.614	0.2379	0.5925	0.674657	0.362242	53.6928
Salvianolic acid A	0.6408	0.5476	0.6562	0.415	0.649	0.6615	0.6447	0.602114	0.0912359	15.1526

## Sheet: 214&215(CV)
Metabolite	214-C11	215-E6	215-E7	215-F7	215-H7	Mean	SD	CV (%)
	sgRNA-214	sgRNA-215	sgRNA-215	sgRNA-215	sgRNA-215
	Δ1-bp	+1-bp	Δ10-bp	Δ1-bp	+1-bp
Miltirone	0.1956	0.1135	0.6065	0.5147	0.3178	0.34962	0.186401	53.3152
Dihydrotanshinone I	0.1577	0.1468	0.2614	0.2911	0.256	0.2226	0.0587723	26.4026
Tetrahydrotanshinone I	14.3471	9.1341	13.1491	15.8893	13.7747	13.2589	2.25368	16.9975
Tanshinone I	0.4818	1.3094	1.4266	1.4961	1.1695	1.17668	0.364695	30.9936
Tanshinone IIA	1.5663	2.6197	2.7161	5.8611	3.2936	3.21136	1.43732	44.7574
Tanshinone IIB	0.3333	0.548	0.6225	1.0708	0.6182	0.63856	0.24037	37.6425
Sugiol	0.3228	0.1841	0.6648	0.5155	0.3882	0.41508	0.164338	39.5918
Cryptotanshinone	13.8669	10.1939	12.9949	19.1652	14.2461	14.0934	2.90553	20.6163
Neocryptotanshinone	0.0372	0.0249	0.0466	0.0728	0.0513	0.04656	0.0159234	34.1997
Danshenxinkun A	0.6018	0.7742	0.784	0.7012	0.4989	0.67202	0.108382	16.1278
Methylenetanshinquinone	1.6063	3.1812	2.9539	4.1915	3.7782	3.14222	0.883345	28.1121
1,2-Dihydrotanshinquinone	1.0126	2.1307	1.9658	2.9732	2.6836	2.15318	0.676804	31.4328
Rosmarinic acid	7.4029	7.4942	10.6503	6.4326	5.3296	7.46192	1.77632	23.8051
Salvianolic acid B	7.4407	11.5439	11.7937	10.4777	7.6973	9.79066	1.86882	19.0878
Caffeic acid	0.3601	0.3122	0.4204	0.3842	0.1602	0.32742	0.0906989	27.7011
Salvianolic acid A	0.4379	0.739	0.7205	0.6885	0.5117	0.61952	0.121525	19.616
