# Supplementary material for: Divergent Roles of SmHMGR2 and a Novel SmHMGR5 in Tanshinone Biosynthesis Revealed by CRISPR/Cas9-Mediated Knockout in Salvia miltiorrhiza
Source: Int J Mol Sci. 2026 Apr 13;27(8):3485. doi: 10.3390/ijms27083485 (PMC13116991; doi:10.3390/ijms27083485)
Supplement: Supplementary file 1 [file ijms-27-03485-s001.zip › Supplementary Table/Supplementary Table S4.xlsx]

## Sheet: Sheet1
Gene Cloning Primers		HGMR5-R	ttaagacttcatactagcaacatcc
		HGMR5-F	gtgagattaatcagaatggaagcc
		HGMR3-F	agtgcagtccagcctactct
		HGMR3-R	ctccatttacatggttagcaccg
Homologous Recombination Primers for Vector Construction		MCS1-HGMR5-F	GAGAAATTTGTAAGTTTTCTAGAaatggaagcccgccgccgtgaga
		MCS1-HGMR5-R	TCGTATGGGTAAGGCCTAGCTCTAGAagacttcatactagcaacat
		MCS1-HGMR3-F	AGAGAAATTTGTAAGTTTTCTAGAatggaggcccgccgccgtgaga
		MCS1-HGMR3-R	TCGTATGGGTAAGGCCTAGCTCTAGAagacttcatgctcgcaacat
The primer sequences used for qRT-PCR		SmHMGR1-FQ	GGCTGCAAGGCAATCTATGC
		SmHMGR1-RQ	TGAAAACGACCGACAGCGTA
		SmHMGR2-FQ	CTCCACGTGTCAGTGAGCAT
		SmHMGR2-RQ	CCTTGACTCCCAGCAGGTTG
		SmHMGR3-FQ	TTGCATTGAGGTAGGGACAGTA
		SmHMGR3-RQ	AAGAACCGCACCGGCGACAA
		SmHMGR4-RQ	GAGGCTGTCCTTAGGGGAGA
		SmHMGR4-RQ	TGCAATGGCAGAGCCAGTAA
		SmHMGR5-RQ	TTGCATTGAGGTTGGCACAGTC
		SmHMGR5-RQ	GAGAACTGCACCGGCGACGA
		SmActin-FQ	GGTGCCCTGAGGTCCTGTT
		SmActin-RQ	AGGAACCACCGATCCAGACA
