# Supplementary material for: Divergent Roles of SmHMGR2 and a Novel SmHMGR5 in Tanshinone Biosynthesis Revealed by CRISPR/Cas9-Mediated Knockout in Salvia miltiorrhiza
Source: Int J Mol Sci. 2026 Apr 13;27(8):3485. doi: 10.3390/ijms27083485 (PMC13116991; doi:10.3390/ijms27083485)
Supplement: Supplementary file 1 [file ijms-27-03485-s001.zip › Supplementary Table/Supplementary Table S5.xlsx]

## Sheet: SUM
				PZK(WT)	PZK is the original designation of the wild-type line.								HMGR2-KO									HMGR5-KO
Compound	Neutral mass (Da)	m/z	Retention time (min)	20241107TM PZK-1	20241107TM PZK-3	20241107TM PZK-7	20241107TM PZK-7-2	20241107TM PZK-7-3	20241107TM PZK-9	20241107TM PZK-9-2	20241107TM PZK-10	PZK-Average	20241107 TM C58C1-111-B2-4	20241107 TM C58C1-111-B3	20241107 TM C58C1-111-C8	20241107 TM C58C1-111-D6	20241107 TM C58C1-111-F12-1	20241107 TM C58C1-111-F12-2	20241107 TM C58C1-111-F12-3	HMGR2-KO-Average	HMGR2-KO-Average/PZK-Average	20241111 TM-214-C11	20241111 TM-215-E6	20241111 TM-215-E7	20241111 TM-215-F7	20241111 TM-215-H7	HMGR5-KO-Average	HMGR5-KO-Average/PZK-Average
21.97_781.5600n	781.56	782.567	21.9657	67.5658	70.8871	8.27083	81.6578	74.5913	88.6329	74.9612	78.5606	68.1409	79.2106	86.1896	83.7165	75.1273	113.452	7.65907	87.3707	76.1037	1.11686	82.9164	75.5119	99.8984	113.527	84.0252	91.1757	1.33805
22.11_759.5713m/z		759.571	22.1129	33.0578	33.7432	23.9587	15.1315	31.251	7.41341	33.8363	39.9531	27.2931	7.24089	33.3024	35.5699	41.7912	45.94	38.9791	42.2763	35.0143	1.2829	31.36	22.9829	5.05332	38.6461	26.6722	24.9429	0.913889
22.15_708.5105m/z		708.511	22.1539	16.1231	16.2085	22.1336	21.0232	21.6632	20.5389	17.9684	18.8786	19.3172	22.4642	26.5606	26.2125	22.5927	24.9583	26.0153	22.5199	24.4748	1.267	16.3311	16.9241	19.4534	17.8202	15.457	17.1972	0.890253
22.12_662.4464n	662.446	663.454	22.124	14.6288	14.6266	19.8827	18.8163	19.5875	18.5857	16.4193	17.4877	17.5043	20.4059	22.5469	22.022	20.8631	20.8362	22.9619	20.7029	21.477	1.22695	15.4485	13.1278	18.0062	16.9768	14.5277	15.6174	0.892204
11.26_280.1102n	280.11	281.117	11.2591	12.9579	14.7758	21.2269	19.7435	16.6789	16.1928	19.0259	18.5142	17.3895	9.75378	3.16025	6.06401	5.9804	6.15779	5.43751	10.1088	6.66608	0.38334	14.3471	9.13406	13.1491	15.8893	13.7747	13.2589	0.762463
21.66_610.5170n	610.517	575.503	21.6562	12.3443	12.6662	11.5082	12.316	12.3781	14.1146	12.5932	13.1932	12.6392	9.50047	11.2511	10.655	10.5579	14.2471	10.3301	11.046	11.084	0.876949	14.1409	17.034	16.9838	15.5539	13.6589	15.4743	1.22431
13.01_296.1414n	296.141	297.149	13.0083	11.6609	13.5045	21.0954	19.5783	16.144	14.9531	17.6838	18.3783	16.6248	12.6624	3.66984	6.53099	6.99939	8.26155	6.70432	12.8859	8.24491	0.495941	13.8669	10.1939	12.9949	19.1652	14.2461	14.0934	0.847735
5.35_538.1112n	538.111	521.108	5.34757	9.11386	9.18479	10.6973	11.3412	11.2754	11.693	10.3563	9.92477	10.4483	6.30011	9.78449	9.8913	10.0163	9.45694	8.52747	10.0339	9.14436	0.875199	7.44072	11.5439	11.7937	10.4777	7.6973	9.79068	0.937057
22.17_731.5502n	731.55	738.506	22.1718	7.79362	8.1408	7.89379	9.88089	7.62847	9.79293	8.22916	8.20484	8.44556	4.0527	7.30437	2.7611	4.81227	11.4697	5.67787	5.78418	5.98032	0.708102	7.95021	3.05357	10.5925	7.42287	5.52341	6.90852	0.818005
19.92_784.5833m/z		784.583	19.9232	7.55493	8.1956	11.1375	5.788	2.51517	12.5189	0.389396	10.9617	7.38265	6.88228	9.80757	11.0941	8.86259	18.2827	10.696	10.5793	10.8864	1.47459	7.39891	5.65652	7.89533	12.4095	5.69531	7.81112	1.05804
22.13_786.5971m/z		786.597	22.1301	7.32409	8.00611	4.95396	5.02772	9.25276	8.21295	7.00719	4.92829	6.83914	8.90756	9.54444	7.22697	10.5246	6.71254	10.0084	12.6301	9.36495	1.36932	4.15562	10.8248	7.95468	5.56884	5.93099	6.88698	1.007
22.20_599.5030m/z		599.503	22.2016	7.06188	7.4831	6.40495	8.63327	8.58235	9.7559	7.62003	7.73132	7.9091	10.753	10.9497	11.1636	11.055	15.7774	9.78091	12.3105	11.6843	1.47732	18.4126	15.1718	23.1254	21.0071	18.5476	19.2529	2.43427
23.82_140.9515n	140.952	141.959	23.8228	6.87925	6.99388	8.14873	8.44568	8.1585	8.5551	7.27214	7.37059	7.72798	9.01154	9.86249	9.36119	9.68065	12.5446	9.18773	9.84672	9.92785	1.28466	7.16455	8.38168	8.85637	8.4093	7.15162	7.99271	1.03426
22.47_69.4875n	69.4875	139.988	22.4682	6.81929	7.05495	8.43473	8.67628	8.26258	8.65121	7.27229	7.49199	7.83292	9.31039	10.1096	9.56205	10.0521	12.9708	9.44066	10.1735	10.2313	1.30619	8.36341	9.68119	10.3208	9.68647	8.3276	9.27588	1.18422
21.44_612.4740n	612.474	613.484	21.4368	6.38677	6.50337	7.37072	5.91177	7.13484	7.33055	6.525	6.79952	6.74532	6.63264	6.05613	9.18726	6.71386	5.43189	7.52282	7.81374	7.05119	1.04535	6.03425	9.32316	7.84875	7.64462	7.00787	7.57173	1.12252
22.32_716.5213m/z		716.521	22.32	6.38163	6.38524	3.67088	3.3799	4.29344	2.33378	5.06745	6.29138	4.72546	1.97509	5.44627	5.18452	6.63377	7.1174	4.78594	5.25629	5.1999	1.1004	4.56228	4.30098	2.6891	7.08772	4.03272	4.53456	0.959601
4.82_180.0425n	180.043	163.039	4.81565	6.19592	6.16312	7.651	8.06248	8.09098	8.6918	6.84187	6.01273	7.21374	5.20182	6.64407	5.70508	7.47499	7.16095	6.29265	6.88825	6.48111	0.89844	7.40291	7.49425	10.6503	6.43259	5.32958	7.46193	1.03441
23.02_78.9771n	78.9771	158.962	23.0167	5.83007	5.95432	7.04857	7.26377	6.9753	7.33363	6.18511	6.27645	6.6084	7.63135	8.21941	7.82085	8.1995	10.492	7.69395	8.26175	8.33126	1.26071	6.91651	8.08877	8.52457	8.05868	6.90201	7.69811	1.1649
20.92_240.2455n	240.246	282.279	20.9158	5.06403	4.72752	4.31619	3.38786	3.2782	5.9159	4.79647	5.54845	4.62933	4.53646	3.73021	3.85515	5.35271	5.58026	4.25274	4.35717	4.52353	0.977146	5.61429	8.23684	6.89371	6.22881	5.88518	6.57177	1.41959
21.41_636.2979n	636.298	637.305	21.4093	4.84084	5.09941	5.26566	5.59533	5.34051	6.19433	5.17856	5.22778	5.3428	5.90832	6.13859	5.98826	6.3518	8.09529	6.05902	6.67001	6.45875	1.20887	7.18761	8.26826	8.764	8.29441	6.98324	7.8995	1.47853
14.10_279.1015m/z		279.102	14.0996	4.80309	4.54843	2.96342	3.17377	3.59267	2.71848	4.58314	8.11868	4.31271	4.58583	3.38973	1.75914	2.62865	3.17832	2.66259	3.46086	3.09502	0.71765	1.60627	3.18121	2.95393	4.19153	3.77819	3.14223	0.728597
22.31_568.5068n	568.507	575.503	22.3082	4.75616	4.83086	4.33431	4.10153	4.22773	4.52939	4.57011	4.94211	4.53652	3.12818	4.03459	4.11419	4.25495	5.18784	4.04385	3.98255	4.10659	0.905229	4.92049	6.27379	5.48099	5.63176	4.61496	5.3844	1.1869
14.12_278.0945n	278.094	579.178	14.116	4.54399	4.26909	2.82432	2.99474	3.48455	2.38885	4.2778	7.61267	4.0495	4.69379	3.43549	1.57593	2.52339	3.04842	2.64906	3.44722	3.05333	0.754001	1.11412	2.6368	2.5109	3.75079	3.36573	2.67567	0.66074
23.00_128.9510m/z		128.951	23.0003	4.26538	3.75647	4.709	4.59785	5.04789	4.21755	4.45343	3.81283	4.35755	5.41371	4.60708	5.22206	4.8796	6.82036	5.15335	6.0535	5.44995	1.25069	4.01452	5.95648	6.12907	5.11582	4.74827	5.19283	1.19169
22.40_784.5809m/z		784.581	22.404	4.22088	3.09854	1.24588	1.35965	2.51698	1.09695	2.99235	3.80068	2.54149	0.792922	3.24727	3.22154	3.32589	4.34236	2.41413	3.48903	2.97616	1.17103	1.79073	1.22853	0.727466	2.97108	1.82041	1.70764	0.671906
21.95_691.4856n	691.486	714.475	21.9541	4.19241	4.51111	2.62851	5.05861	4.7651	5.72323	4.60094	4.86637	4.54329	4.98642	5.38309	4.46898	5.00363	7.33027	2.77297	5.32332	5.03838	1.10897	4.82474	4.05591	6.13173	6.22682	4.80274	5.20839	1.14639
21.10_90.5070m/z		90.507	21.1023	4.15914	4.35055	4.77462	5.07086	5.01591	5.32928	4.46705	4.33837	4.68822	5.21211	5.54185	5.25443	5.5945	7.12998	5.25442	5.57225	5.65136	1.20544	4.39165	5.25396	5.42825	5.2211	4.27989	4.91497	1.04836
21.93_713.5419n	713.542	1469.05	21.9315	3.89157	4.01846	4.20636	4.08714	4.56994	4.20229	4.09532	4.37125	4.18029	3.43794	4.36479	3.28264	4.98599	6.22438	5.42673	4.72995	4.63606	1.10903	5.63651	4.26833	5.25956	6.47372	5.37824	5.40327	1.29256
21.31_745.4897n	745.49	778.537	21.3107	3.72547	3.77831	4.39227	3.99185	3.98943	4.82519	3.88499	3.56263	4.01877	1.37164	0.19659	4.22428	1.30946	3.07363	1.95417	2.01759	2.02105	0.502904	3.50059	4.79993	2.91049	4.93781	4.07693	4.04515	1.00657
14.11_197.0929n	197.093	261.091	14.1051	3.50685	3.21917	1.90692	2.03427	2.39004	1.73923	3.1444	6.21253	3.01917	3.49518	2.53634	1.18589	1.81696	2.2842	1.9407	2.59356	2.26469	0.750103	1.01258	2.13074	1.96582	2.97324	2.6836	2.1532	0.713174
16.01_294.1265n	294.127	295.133	16.0133	3.35566	3.80712	3.39469	3.81542	3.63928	2.58091	4.24553	8.39389	4.15406	6.09294	3.21833	1.6501	2.58472	3.48293	2.22718	3.81945	3.29652	0.793565	1.56634	2.61971	2.71609	5.86112	3.29362	3.21137	0.773069
0.03_118.9697n	118.97	141.959	0.0306	3.31309	3.36987	3.7627	3.98967	3.78459	3.27122	3.55775	2.83234	3.48515	4.14087	4.16488	4.15276	4.34598	5.66162	3.22519	4.56836	4.32281	1.24035	3.27693	3.83102	4.90395	4.75511	2.84956	3.92331	1.12572
22.02_689.4813n	689.481	690.475	22.0242	3.30318	3.38749	3.06733	3.03731	3.34757	3.20746	3.32654	3.51984	3.27459	2.67894	3.9872	3.68489	3.93239	5.26119	4.05199	4.16503	3.96595	1.21113	4.82123	4.14052	4.73884	5.25297	4.01794	4.5943	1.40302
22.30_572.5023n	572.502	573.488	22.2969	3.26142	3.20494	3.51455	4.12555	4.06369	4.55325	3.53549	3.50923	3.72102	4.67198	5.60739	5.43417	4.85153	7.5749	5.09515	5.62273	5.55112	1.49183	7.47895	6.77675	8.8344	8.53449	6.87359	7.69964	2.06923
0.61_342.1161n	342.116	381.079	0.609683	3.16899	3.00385	4.20418	5.24635	4.21575	4.42433	4.23578	3.41347	3.98909	4.08206	4.09541	2.51345	4.51928	6.04065	4.39933	5.03353	4.38339	1.09884	4.05792	3.07112	5.27679	4.51253	2.73773	3.93122	0.985493
22.31_558.5189n	558.519	597.487	22.3141	3.09021	3.3292	3.22345	3.6156	3.33604	3.9883	3.39707	3.20141	3.39766	3.3759	7.8377	7.04536	3.21902	9.44323	5.13807	3.82696	5.69803	1.67705	4.47906	7.97262	5.43873	4.57979	3.48717	5.19148	1.52796
14.69_472.3552n	472.355	455.352	14.6863	3.01006	3.55015	5.07632	5.65367	5.7488	5.58581	4.61918	3.86339	4.63842	8.33181	5.80072	9.13483	8.76889	11.9529	8.13586	9.68606	8.83015	1.9037	3.65671	5.09759	5.79602	4.88547	4.58794	4.80475	1.03586
22.26_714.5061m/z		714.506	22.2551	2.8869	2.89899	0.445669	2.73176	2.95257	3.67037	2.5443	3.01456	2.64314	1.61623	2.25252	1.94696	1.77933	3.91378	0.487728	3.12416	2.1601	0.817248	2.4442	1.85692	2.77313	3.85435	2.40409	2.66654	1.00885
1.37_141.9589m/z		141.959	1.3665	2.88157	2.93557	3.32629	3.4577	3.34559	3.06087	3.04818	2.61204	3.08348	3.33244	3.50491	3.40895	3.65186	4.75776	2.93667	3.77279	3.62363	1.17518	3.01935	3.36065	4.22896	4.0181	2.75719	3.47685	1.12757
21.42_774.5288n	774.529	797.518	21.4203	2.83535	3.04207	3.75802	2.93173	3.4804	3.35511	3.11287	3.01208	3.19095	3.28374	4.43557	4.41711	3.18619	1.59794	4.16901	3.95854	3.5783	1.12139	3.04005	4.27381	3.93014	3.25839	3.0099	3.50246	1.09762
22.96_47.9768n	47.9768	137.988	22.9564	2.75673	3.35431	3.4721	3.80865	3.19512	4.34862	2.8831	3.53627	3.41936	3.67024	4.91703	3.91132	4.66784	5.61963	3.84298	3.82206	4.35016	1.27221	4.04501	3.51708	4.05769	4.4796	3.29316	3.87851	1.13428
22.46_176.9974n	176.997	141.984	22.4626	2.6271	2.71559	3.30113	3.37653	3.19796	3.36297	2.81257	2.87922	3.03413	3.63755	3.91244	3.71799	3.92055	5.06236	3.67359	3.96299	3.98392	1.31304	3.1771	3.67628	3.91931	3.68014	3.1569	3.52195	1.16078
22.15_482.3609n	482.361	447.347	22.1479	2.50943	2.57102	1.75493	2.45544	2.35792	3.08378	2.45973	2.6559	2.48102	2.35957	2.32835	2.27979	2.44173	3.16174	2.0229	2.99621	2.5129	1.01285	2.72091	3.36444	3.07579	2.98401	2.6638	2.96179	1.19378
22.24_679.4960n	679.496	687.454	22.2373	2.49775	2.56614	2.92682	2.90025	2.88578	3.0589	2.68368	2.77401	2.78666	2.99487	3.20576	3.1079	3.21847	3.5426	3.22162	3.26677	3.22257	1.15642	2.82412	2.95463	3.41652	3.15387	2.64397	2.99862	1.07606
5.35_718.1518n	718.152	1437.31	5.34757	2.45415	2.37488	2.90292	3.02981	3.14395	3.17434	2.89868	2.6677	2.8308	1.06963	2.20566	2.39512	2.32438	1.7267	1.80929	2.26588	1.97095	0.696252	1.37405	2.7742	2.6563	2.32699	1.61765	2.14984	0.759444
5.33_734.1195n	734.12	717.145	5.33113	2.3755	2.41857	2.69031	2.77955	2.71715	2.8273	2.54945	2.55587	2.61421	2.10892	3.11055	2.79743	2.81731	3.61792	2.56349	2.96015	2.85368	1.0916	1.69156	2.91205	2.65802	2.83899	1.95668	2.41146	0.922443
11.99_488.3502n	488.35	453.336	11.9884	2.36696	3.23895	3.88481	3.76748	4.23275	3.97724	3.85707	3.35132	3.58457	10.2086	4.54267	14.0903	7.97084	10.6715	8.24574	11.3896	9.58847	2.67493	3.54822	6.57451	5.35814	5.00357	7.60417	5.61772	1.56719
22.30_761.4932n	761.493	762.503	22.2969	2.28039	2.44974	2.14666	2.79128	2.8761	3.20502	2.56338	2.51239	2.60312	3.0551	3.45682	3.53279	2.98577	4.15689	2.72563	3.13065	3.29195	1.26462	2.64291	3.24197	3.26622	3.075	2.52804	2.95082	1.13357
22.25_468.3334n	468.333	937.584	22.2491	2.20275	2.1725	1.44455	2.66295	2.17326	2.92378	2.17296	2.32941	2.26027	2.24054	2.37713	2.52957	2.38391	3.44643	1.67315	3.10355	2.53632	1.12213	2.12184	2.80831	3.1143	2.55544	2.31433	2.58285	1.14271
22.11_406.2668n	406.267	413.267	22.1069	2.18982	2.253	2.58955	2.42845	2.15863	2.41434	2.26045	2.32127	2.32694	2.76779	2.60774	2.68835	2.7701	3.43737	2.74443	2.70203	2.81683	1.21053	2.47592	3.34929	3.27932	2.73914	2.44047	2.85683	1.22772
22.96_144.9226n	144.923	186.957	22.9618	2.1813	2.2432	2.70839	2.78432	2.63387	2.78397	2.33072	2.36089	2.50333	2.92583	3.16115	3.00772	3.15565	4.02461	2.94802	3.17994	3.20042	1.27846	2.62318	3.05367	3.21456	3.04667	2.61684	2.91098	1.16284
13.85_472.3552n	472.355	455.352	13.8528	2.18055	2.30287	5.06819	5.50225	5.94428	6.34891	3.35507	3.43382	4.26699	9.31921	5.53785	6.4601	10.2741	10.3724	9.04336	11.9477	8.99354	2.1077	2.62597	2.26053	7.0953	2.51851	1.70014	3.24009	0.759338
4.83_1093.2417n	1093.24	1132.15	4.82662	2.12312	2.1287	2.63066	2.65102	2.64819	2.7517	2.30453	2.08559	2.41544	2.10469	2.61767	2.38069	2.79441	2.90708	2.40361	2.66091	2.55272	1.05684	2.20052	2.35172	3.04546	2.17984	1.73424	2.30236	0.953182
21.66_680.4916n	680.492	687.492	21.6617	2.01981	2.19822	2.25729	1.86081	2.04542	2.49027	2.12668	2.23694	2.15443	1.89144	2.13014	2.15804	2.03314	2.73481	2.14055	1.76048	2.12123	0.984589	2.57985	2.48576	3.00004	3.64372	2.32565	2.807	1.3029
22.13_607.3918m/z		607.392	22.1301	1.97662	1.99754	2.6436	2.45097	2.52891	2.5312	2.23158	2.34398	2.33805	2.66145	2.90485	2.86711	2.74835	2.71737	3.02028	2.72024	2.80566	1.2	1.97403	1.8549	2.37434	2.23635	1.90369	2.06866	0.88478
22.99_169.9775m/z		169.978	22.9894	1.95344	1.71438	2.2562	2.18126	2.35001	1.97168	2.06066	1.74946	2.02964	2.59594	2.20646	2.51784	2.33177	3.22708	2.48742	2.89028	2.60811	1.28502	1.85562	2.80144	2.82093	2.31946	2.19556	2.3986	1.18179
19.88_208.1829n	208.183	439.357	19.8793	1.95086	2.53773	3.99142	4.42206	4.46771	4.5129	3.36909	2.60119	3.48162	9.90451	5.05616	9.65154	9.94433	11.7732	9.80784	13.4269	9.93778	2.85436	3.18452	3.63925	4.67128	3.84876	3.52642	3.77405	1.08399
22.14_626.4053n	626.405	591.49	22.1361	1.93592	1.98345	1.66696	1.93478	1.91093	2.33722	1.99302	2.0826	1.98061	2.00293	1.92714	1.86205	2.11111	2.65283	1.82948	2.31788	2.10049	1.06053	2.30017	2.48003	3.06365	2.61561	2.3369	2.55927	1.29216
11.84_488.3500n	488.35	453.336	11.8403	1.93294	2.87567	3.47553	3.67914	3.84373	3.41512	3.54407	2.47321	3.15493	8.15151	3.2648	10.1822	6.27444	8.5675	6.88733	9.14127	7.49558	2.37583	3.98854	5.44765	4.59133	4.31367	6.52581	4.9734	1.57639
21.10_111.0206m/z		111.021	21.1023	1.88165	1.96606	2.23181	2.36034	2.32475	2.4024	2.02911	2.00409	2.15003	2.42213	2.61567	2.46275	2.61638	3.36867	2.43815	2.61548	2.64846	1.23183	2.22107	2.58997	2.70299	2.5875	2.13892	2.44809	1.13863
22.20_760.5386n	760.539	743.535	22.1957	1.86302	2.16268	2.03021	1.75595	2.363	2.80574	2.09624	2.00918	2.13575	2.92385	2.70512	2.91729	3.18102	3.95882	2.65228	2.20131	2.93424	1.37387	2.65494	3.44972	3.38102	2.93729	2.75816	3.03622	1.42162
21.31_606.4297n	606.43	589.426	21.3107	1.82623	1.83548	1.68161	1.82715	1.59533	1.9743	1.67525	1.96253	1.79724	1.98351	2.97275	2.41038	2.50525	2.90314	2.52005	2.19299	2.49829	1.39008	1.9338	2.23677	2.65937	2.17513	1.82957	2.16693	1.2057
21.44_952.5678n	952.568	959.568	21.4368	1.75993	1.70304	1.88091	1.76892	2.02549	2.04524	1.73121	1.86306	1.84723	1.60571	0.0219051	2.26073	1.85891	2.59912	1.3453	1.885	1.65381	0.895295	1.3783	2.16191	1.28267	2.05103	1.65682	1.70615	0.923627
0.04_105.9618n	105.962	128.951	0.0360667	1.72727	1.57568	1.85839	2.12679	1.82327	1.66009	1.684	1.4714	1.74086	1.84798	1.98383	2.09397	2.25352	2.59779	1.80314	2.09548	2.09653	1.20431	1.82556	2.07203	2.29821	2.26706	1.57813	2.0082	1.15357
21.77_731.5479n	731.548	732.555	21.7719	1.71902	1.80171	1.86608	2.41457	1.63152	2.4145	1.77335	1.80087	1.9277	2.10929	1.86601	2.6808	1.6954	3.68777	2.49197	2.79382	2.47501	1.28392	2.26769	2.79381	2.7925	2.60836	1.60833	2.41414	1.25234
14.37_472.3553n	472.355	455.352	14.3737	1.70741	2.5269	4.33216	4.85861	4.93411	5.00267	3.40872	2.52608	3.66208	7.50335	4.31748	7.42243	8.15031	9.75896	7.90015	9.78645	7.83416	2.13926	2.9522	3.42443	5.12222	3.53571	3.58336	3.72359	1.01679
22.15_614.4907n	614.491	615.498	22.1479	1.69951	1.86946	1.98452	1.69774	2.34199	2.37928	1.92977	1.82037	1.96533	2.2922	2.24484	1.8393	2.45619	3.02663	2.22731	2.00126	2.29825	1.16939	2.37099	2.5979	3.17112	2.69104	2.43683	2.65358	1.35019
21.77_739.5353n	739.535	746.564	21.7719	1.67173	1.99415	2.39344	2.00201	1.81591	2.54513	1.81143	1.83669	2.00881	2.34606	2.13683	2.33184	2.61703	2.98794	2.11419	2.28303	2.40242	1.19594	2.45617	2.70507	3.73333	2.57252	2.22445	2.73831	1.36315
22.11_650.4385m/z		650.439	22.1069	1.66638	1.69863	1.28833	1.23546	1.53836	1.32633	1.69099	1.82165	1.53327	1.09121	1.68607	1.83605	1.89488	2.3099	1.72554	1.99695	1.79151	1.16843	1.74601	1.78337	1.52606	2.12988	1.58359	1.75378	1.14382
21.94_1493.0488m/z		1493.05	21.9372	1.63432	1.76272	0.591874	1.67079	1.82426	1.77879	1.83238	1.79325	1.61105	1.68626	2.07003	1.73596	1.65151	2.92163	0.699554	2.07613	1.83444	1.13866	2.95494	2.13444	3.8208	3.71604	2.90517	3.10628	1.92811
21.89_384.3402n	384.34	429.284	21.8911	1.62543	1.7302	1.77687	1.81228	1.72579	2.05087	1.73887	1.76509	1.77817	2.05789	2.10462	2.08703	2.19031	2.82266	2.09247	2.21956	2.22493	1.25125	1.82191	2.19022	2.28902	2.06105	1.76041	2.02452	1.13854
22.14_527.4110n	527.411	1093.74	22.1361	1.60177	1.62695	1.41813	1.48515	1.4919	1.73411	1.64154	1.7742	1.59672	1.52396	1.72079	1.7119	1.73471	2.17026	1.62537	1.79098	1.754	1.0985	1.95109	2.19961	2.43751	2.25994	1.88781	2.14719	1.34475
22.21_508.4088n	508.409	531.398	22.2077	1.56848	1.63118	1.61308	1.59716	1.54631	1.94579	1.63263	1.68946	1.65301	1.84047	1.77008	1.78476	1.91407	2.45343	1.86521	1.92745	1.9365	1.1715	2.01416	2.39617	2.66735	2.29689	1.97713	2.27034	1.37346
5.79_539.1199m/z		539.12	5.78632	1.56473	1.34903	0.521526	0.879805	0.692508	0.595074	1.35861	1.34333	1.03808	0.883994	1.35546	1.2055	1.10796	1.31435	1.1899	1.13399	1.17016	1.12724	0.662631	1.26313	0.606108	1.11832	0.691349	0.868309	0.836458
21.71_704.4948n	704.495	711.495	21.7112	1.53514	1.67494	1.87826	1.96723	1.92917	2.11494	1.77725	1.60343	1.81004	2.51872	2.51806	2.57628	2.65296	3.50154	2.62875	2.73793	2.73346	1.51016	4.62132	3.4837	5.9145	5.17496	4.65735	4.77036	2.6355
10.63_278.0945n	278.095	579.178	10.6285	1.52281	2.20465	5.12398	4.98682	3.87883	4.29768	3.43031	2.64565	3.51134	1.48244	0.503296	1.89266	1.67548	1.21372	1.00374	1.95856	1.38999	0.395856	2.2475	2.08722	3.58507	3.85597	3.34105	3.02336	0.861027
14.17_519.3327n	519.333	520.34	14.1654	1.45442	1.14239	0.995185	1.19607	1.11729	1.2301	1.58868	1.22666	1.24385	1.90467	2.1247	1.22061	1.48108	2.06463	1.48449	1.63515	1.70219	1.36848	0.915227	1.04673	0.864854	0.759394	0.708451	0.85893	0.690542
11.26_296.1054n	296.105	303.099	11.2646	1.44798	1.61133	2.333	2.16166	1.87452	1.74947	2.03066	1.97146	1.89751	1.21875	0.521777	0.856872	0.856996	0.951225	0.791528	1.27473	0.924553	0.487246	1.46671	1.06921	1.44074	1.65248	1.40486	1.4068	0.741392
22.34_277.2951n	277.295	284.295	22.3439	1.43338	1.22565	1.47511	1.27906	1.13214	1.70859	1.47778	1.57093	1.41283	1.25978	1.12872	1.08732	1.32588	1.43116	1.12476	1.2843	1.23456	0.87382	0.887815	1.39149	1.1271	1.0665	1.16042	1.12666	0.797451
11.25_235.1122m/z		235.112	11.2536	1.37403	1.58034	2.40577	2.12836	1.72839	1.65213	2.14192	2.12157	1.89156	0.973101	0.359245	0.606301	0.606914	0.662055	0.565157	1.02239	0.685024	0.362147	1.46629	0.92744	1.28206	1.60219	1.3462	1.32484	0.700392
5.35_1256.2600n	1256.26	1239.26	5.34757	1.32645	1.33818	1.52947	1.65231	1.68665	1.72809	1.62586	1.46886	1.54449	0.532966	1.17996	1.28912	1.21585	0.85729	0.941707	1.21871	1.03366	0.669256	0.671474	1.40799	1.30871	1.1694	0.770349	1.06559	0.68993
21.40_674.3611n	674.361	682.363	21.4038	1.32047	1.39806	1.59261	1.70807	1.65799	1.70325	1.4284	1.40228	1.52639	1.72191	1.82282	1.95425	1.89694	2.48534	1.77712	2.01601	1.95349	1.27981	1.87819	2.21138	2.26474	2.18672	1.83677	2.07556	1.35978
0.03_135.9720n	135.972	158.961	0.0251167	1.30746	1.33452	1.50468	1.58238	1.50773	1.3632	1.39666	1.19725	1.39923	1.61511	1.66373	1.6378	1.71198	2.21657	1.36971	1.77905	1.71342	1.22454	1.34619	1.57584	1.93244	1.84869	1.18836	1.57831	1.12798
22.13_772.5779m/z		772.578	22.1301	1.30705	1.7575	2.02267	2.40079	2.01775	2.03601	1.68279	1.70734	1.86649	2.84548	2.86554	2.53216	2.5037	3.17029	2.73276	2.51012	2.73715	1.46647	1.65698	2.36976	2.65479	2.24174	1.60028	2.10471	1.12763
22.18_718.0228n	718.023	1478.02	22.1837	1.27891	1.39334	0.456824	1.34938	1.33814	1.64538	1.32209	1.42708	1.27639	0.838609	1.29247	0.95369	0.939383	1.99748	0.605807	1.34337	1.13869	0.892113	1.36147	0.753767	1.49692	1.8258	1.12592	1.31277	1.0285
6.89_314.0818n	314.082	315.086	6.88863	1.27477	1.48854	1.97488	1.98393	1.7999	2.66698	1.45322	1.44683	1.76113	1.74747	2.01396	1.00719	2.73414	2.76075	2.611	2.74519	2.23139	1.26702	1.29147	0.853597	1.76243	1.35272	0.55274	1.16259	0.660139
14.18_438.2769n	438.277	439.284	14.1818	1.25805	1.03848	0.867494	1.16019	0.852568	0.641596	2.0332	1.525	1.17207	3.52338	2.4239	2.71344	3.72633	9.34816	2.19407	3.22752	3.87954	3.30999	0.430682	0.967284	0.528977	1.00399	0.289171	0.644021	0.549472
2.36_341.0624m/z		341.062	2.35893	1.25156	1.08555	1.30952	1.33071	1.34164	1.36461	1.33467	1.17333	1.27395	1.61412	1.45187	3.27146	2.10683	1.03707	1.50827	1.50534	1.78499	1.40115	1.22022	1.38829	1.44585	1.47558	1.04367	1.31472	1.03201
22.30_898.6223n	898.622	943.702	22.2969	1.23801	1.24358	1.14435	1.18292	0.989062	1.35889	1.21428	1.34824	1.21492	1.27437	1.2409	1.28324	1.32611	1.69266	1.26303	1.35385	1.34774	1.10932	1.82397	2.21496	2.35747	2.02059	1.72932	2.02926	1.67029
22.02_802.5379m/z		802.538	22.0183	1.23651	1.27339	1.42865	1.85072	1.56536	1.59544	1.34979	1.41496	1.46435	0.99059	1.82561	0.52469	1.22179	2.32028	1.25238	1.35324	1.35551	0.925673	1.52461	0.734275	2.14339	1.49408	1.32349	1.44397	0.986081
22.12_769.5574n	769.557	770.565	22.124	1.23006	1.3571	1.55692	1.23649	1.21127	1.77345	1.3877	1.24147	1.37431	2.03471	2.00533	2.07762	1.44425	3.12104	2.26505	1.35451	2.04321	1.48672	2.07125	1.74255	2.52261	2.02103	1.32467	1.93642	1.40902
21.23_330.2771n	330.277	313.274	21.2283	1.22146	1.28307	1.28869	1.41018	1.3053	1.56844	1.35407	1.31271	1.34299	1.45622	1.48517	1.50997	1.57236	1.91888	1.48008	1.71311	1.59083	1.18454	1.40658	1.71828	1.70221	1.63623	1.48268	1.5892	1.18333
5.34_724.6328n	724.633	1488.2	5.3421	1.20196	1.2245	1.40424	1.46333	1.4244	1.45537	1.33631	1.2813	1.34892	1.01011	1.51544	1.53074	1.50374	1.54878	1.28823	1.52001	1.41672	1.05026	0.938546	1.46906	1.44545	1.43473	1.06732	1.27102	0.942249
22.31_876.6345n	876.635	841.709	22.3082	1.19395	1.18538	1.30566	1.22484	1.07856	1.37841	1.1928	1.29906	1.23233	1.39777	1.323	1.43007	1.41545	1.77936	1.41781	1.42897	1.45606	1.18155	1.73867	2.30422	2.33365	1.90935	1.71682	2.00054	1.62338
22.14_1387.0309n	1387.03	1451.01	22.142	1.18341	1.24666	0.455826	1.01568	1.0924	1.22092	1.1178	1.24731	1.0725	0.701939	1.07997	0.887996	0.896753	1.62034	0.503408	1.15322	0.977661	0.91157	1.43688	0.925232	1.61848	1.951	1.30762	1.44784	1.34997
22.18_488.2582n	488.258	495.27	22.1837	1.17949	1.25592	1.38323	1.36663	1.39728	1.5383	1.29495	1.32342	1.3424	1.65822	1.52609	1.61647	1.72577	1.91572	1.59316	1.73435	1.6814	1.25253	1.1878	1.16914	1.40555	1.23531	1.05671	1.2109	0.902039
20.54_397.3825m/z		397.382	20.5374	1.16564	1.27836	1.81282	1.60151	1.45636	1.5083	0.979368	1.1683	1.37133	0.91474	0.491996	1.68227	1.09499	2.09373	1.22522	1.1203	1.23189	0.898317	1.31384	1.67761	1.51121	1.48862	1.12455	1.42316	1.0378
4.82_718.1521n	718.152	719.159	4.81565	1.16342	1.15014	1.60685	1.68684	1.69285	1.83106	1.36344	1.07486	1.44618	0.708299	1.1447	0.860865	1.398	0.996701	1.08652	1.19642	1.05593	0.730149	1.24107	1.11691	2.03515	0.79686	0.659245	1.16985	0.80892
22.11_1337.9308n	1337.93	1370.96	22.1129	1.16322	1.15959	1.28418	1.3076	1.38769	1.34238	1.28565	1.39137	1.29021	1.26881	1.45392	1.44597	1.29481	1.37433	1.43764	1.33659	1.37315	1.06429	1.22031	0.951543	1.44651	1.38507	1.13313	1.22731	0.951252
22.46_57.4785n	57.4785	90.5072	22.4626	1.15768	1.19847	1.26074	1.39413	1.38937	1.5028	1.23423	1.14757	1.28562	1.36798	1.42001	1.36965	1.42533	1.81728	1.38324	1.41072	1.45631	1.13277	1.23573	1.53071	1.57679	1.43753	1.1671	1.38957	1.08085
10.46_488.3502n	488.35	471.347	10.4585	1.15251	1.04123	1.34024	1.44802	1.44131	1.40685	1.32739	1.19367	1.2939	3.24174	1.27443	2.70112	2.0953	3.08134	2.42236	3.20211	2.57406	1.98938	1.11245	1.93421	1.57247	1.05715	1.20129	1.37552	1.06308
4.82_336.0814n	336.081	343.081	4.81565	1.14852	1.13786	1.51543	1.57428	1.58466	1.70879	1.30954	1.08826	1.38342	0.852623	1.20357	0.989312	1.40084	1.17356	1.13427	1.24305	1.14246	0.825824	1.21088	1.17267	1.81072	0.931729	0.767435	1.17869	0.852009
23.02_130.9664m/z		130.966	23.0222	1.14742	1.17144	1.31354	1.39007	1.36378	1.4224	1.21915	1.18443	1.27653	1.44168	1.50452	1.4536	1.52499	1.96177	1.42914	1.56141	1.55387	1.21726	1.3069	1.5403	1.64992	1.56375	1.31064	1.4743	1.15493
22.09_184.1394n	184.139	391.284	22.0948	1.12698	1.17749	1.29351	1.14621	1.04915	1.36148	1.16652	1.18838	1.18871	1.35533	1.21318	1.30122	1.3376	1.64788	1.36094	1.29419	1.35862	1.14293	1.10506	1.59385	1.48639	1.18655	1.10019	1.29441	1.08891
21.68_416.2515n	416.251	423.251	21.6782	1.11716	1.17484	1.23078	1.2435	1.20009	1.42274	1.24332	1.17861	1.22638	1.31838	1.33753	1.29555	1.39091	1.77132	1.32606	1.38926	1.40414	1.14495	1.05299	1.21554	1.31339	1.20108	1.0207	1.16074	0.946477
10.42_488.3502n	488.35	453.336	10.4201	1.09849	1.19639	1.95368	1.80191	2.38881	2.41992	1.36287	1.3775	1.69995	3.07476	1.30384	3.14863	2.58868	3.53297	2.79068	4.1463	2.94084	1.72996	1.5223	1.47381	2.7642	1.17635	1.08388	1.60411	0.943624
12.95_277.0861m/z		277.086	12.9535	1.08909	1.20282	1.22159	1.48434	1.49061	1.31786	1.32099	1.80656	1.36673	1.18591	1.25161	1.08156	1.37542	1.45042	1.07227	0.993887	1.20158	0.879163	0.481751	1.30943	1.42656	1.49611	1.16955	1.17668	0.860943
21.10_184.9858m/z		184.986	21.1023	1.07323	1.15614	1.39917	1.45669	1.37928	1.41589	1.18709	1.19122	1.28234	1.55016	1.67127	1.59046	1.68276	2.18487	1.56818	1.68903	1.70525	1.32979	1.19943	1.39494	1.47153	1.40884	1.18848	1.33264	1.03923
8.21_778.2586n	778.259	801.256	8.21012	1.07286	0.508423	0.752669	1.04705	0.660928	0.810156	1.37117	0.707543	0.86635	1.38781	1.50189	0.558427	1.39062	2.05065	0.94387	1.44583	1.32559	1.53008	0.83548	0.477009	0.847267	0.931911	0.433243	0.704982	0.813739
22.28_939.5979m/z		939.598	22.279	1.05984	1.40248	0.721581	1.04545	0.811972	0.276881	1.23311	1.35006	0.987671	0.207279	1.14333	1.0433	1.33699	1.74075	1.2705	1.54148	1.18338	1.19815	1.19942	1.03763	0.334051	1.05341	0.864857	0.897873	0.909082
2.35_185.0574n	185.057	434.111	2.35347	1.04709	1.13728	0.658947	0.663561	0.72853	0.696057	0.914695	1.06297	0.863641	1.4074	1.61821	2.46666	1.26075	0.905114	0.926391	1.09166	1.38231	1.60056	0.569002	0.70441	0.807932	0.952959	0.869099	0.78068	0.903941
21.76_458.3211n	458.321	441.318	21.7608	1.01144	1.07016	1.01509	1.0645	0.975727	1.3236	1.08692	1.0697	1.07714	1.30225	1.07733	1.17748	1.33061	1.61494	1.28289	1.41448	1.31428	1.22016	1.18335	1.43076	1.51707	1.33856	1.22143	1.33823	1.24239
22.13_551.3304m/z		551.33	22.1301	1.00611	1.0229	1.30812	1.18693	1.26066	1.31748	1.13096	1.17845	1.17645	1.34903	1.46679	1.44435	1.37174	1.38864	1.50345	1.3941	1.41687	1.20436	0.931526	0.838754	1.12895	1.0376	0.88405	0.964176	0.819564
5.67_336.1230m/z		336.123	5.67112	1	1	1	1	1	1	1	1	1	1	1	1	1	1	1	1	1	1	1	1	1	1	1	1	1
8.21_795.2934n	795.293	796.301	8.21012	0.997455	0.496425	0.738745	1.01053	0.663154	0.805542	1.25711	0.666203	0.829396	1.29719	1.38047	0.517889	1.31803	1.93437	0.892425	1.37691	1.24533	1.50148	0.877128	0.487647	0.881985	0.928495	0.428736	0.720798	0.869064
22.02_712.4701n	712.47	1467.04	22.0242	0.995836	1.05755	1.0467	1.09156	1.07643	1.20874	1.04938	1.07523	1.07518	0.835329	1.64457	1.27596	0.929943	2.00505	1.09922	1.08491	1.26785	1.1792	1.65647	1.31382	2.38113	1.85753	1.51671	1.74513	1.62311
22.94_175.9648n	175.965	182.985	22.9399	0.978965	0.989777	1.22976	1.2425	1.17186	1.25194	1.04055	1.04717	1.11907	1.35293	1.47565	1.40675	1.44555	1.85819	1.37775	1.48306	1.4857	1.32762	1.17892	1.38064	1.41514	1.30625	1.16215	1.28862	1.15152
22.33_579.5314m/z		579.531	22.3259	0.973195	1.0237	1.15147	1.15825	1.10046	1.24481	1.0247	1.01413	1.08634	0.534032	0.492483	0.486901	0.545311	0.662192	0.505706	0.536433	0.53758	0.494855	1.17071	1.43023	1.49167	1.3287	1.13981	1.31222	1.20793
21.68_442.2379n	442.238	425.235	21.6782	0.970205	1.03073	0.99658	1.0195	0.993351	1.25691	1.07037	1.03193	1.0462	1.03363	1.11301	1.03968	1.10051	1.42541	1.03213	1.09223	1.11951	1.07008	0.960055	1.11023	1.17885	1.10219	0.926044	1.05547	1.00887
0.62_88.0067n	88.0067	130.05	0.62065	0.968516	0.743023	0.615467	1.00448	0.703185	0.763681	0.992195	1.03623	0.853348	0.871106	0.788053	0.519724	0.525112	0.666306	0.589922	0.560388	0.645801	0.756786	1.21833	1.21373	0.628917	1.28565	0.72343	1.01401	1.18827
13.21_486.3282n	486.328	487.342	13.2057	0.955989	0.628813	0.588014	0.802944	0.617493	0.599258	0.855053	0.621359	0.708615	2.4175	1.00326	1.96432	1.32715	2.40709	1.37485	2.12088	1.80215	2.5432	0.637547	1.14755	0.47461	0.414193	0.421218	0.619025	0.873569
22.31_1302.8596n	1302.86	1347.88	22.3082	0.940558	0.960111	1.22791	1.1989	1.30474	1.17793	1.09237	1.12409	1.12833	1.16279	1.33475	1.28178	1.20413	1.06559	1.34978	1.2365	1.23362	1.09332	0.771952	0.553203	0.903478	0.886888	0.722983	0.767701	0.680389
22.13_1108.7309n	1108.73	1131.78	22.1301	0.938333	0.951089	0.706768	0.824545	0.867627	0.960746	0.95696	1.05988	0.908244	0.796198	0.965336	0.933784	0.965131	1.19993	0.828776	1.02468	0.959119	1.05602	1.07333	1.09195	1.2908	1.23954	1.03382	1.14589	1.26165
21.44_834.5252n	834.525	857.514	21.4368	0.934771	0.970687	0.903594	0.964197	0.934503	1.13189	1.00728	1.01876	0.983211	0.880614	1.27722	1.25786	1.13652	1.68035	1.19905	1.3044	1.248	1.26931	0.893624	1.19356	0.892188	0.904769	0.804892	0.937806	0.95382
0.54_222.9822n	222.982	223.989	0.535067	0.933613	0.787413	0.899043	0.889111	0.991233	1.04731	0.863226	0.899645	0.913824	1.43282	1.7146	1.25343	1.54043	1.38166	1.25783	1.22556	1.4009	1.53301	0.920773	1.25328	1.20352	1.29785	1.38061	1.21121	1.32543
22.17_954.5851n	954.585	961.585	22.1718	0.928434	0.979365	1.73739	1.95278	2.11816	1.4941	1.28031	1.03486	1.44067	1.83819	1.98041	0.88725	1.76482	2.63326	1.53292	2.02071	1.80822	1.25512	1.49343	0.809398	2.39783	1.83251	1.45758	1.59815	1.10931
22.30_677.4761m/z		677.476	22.2969	0.922592	0.943793	0.898786	0.924868	0.9672	1.10225	0.935211	0.96636	0.957632	1.05029	1.07842	1.0562	1.18196	1.38581	1.02486	1.13566	1.13046	1.18047	1.1387	1.39041	1.44097	1.29374	1.10713	1.27419	1.33056
22.14_1236.8734n	1236.87	1275.85	22.1361	0.921133	0.978124	0.714907	0.93345	0.949026	0.983135	0.967209	0.965729	0.926589	0.675461	0.672615	0.608836	0.780684	1.00389	0.566377	0.864411	0.738896	0.797436	0.976073	0.595925	1.20981	1.22612	0.939625	0.989509	1.0679
21.77_569.5082n	569.508	570.484	21.7719	0.918461	0.946222	1.09834	1.09729	1.03839	1.18553	0.977468	0.990611	1.03154	1.07272	0.836745	1.18558	1.15637	1.62485	1.1033	1.2361	1.17367	1.13778	1.10397	1.42798	1.38103	1.25356	1.06498	1.2463	1.2082
21.97_519.3435n	519.344	502.34	21.9657	0.916681	0.987452	0.678089	0.854835	0.828164	1.15975	0.977231	1.00694	0.926143	0.94603	0.981997	0.976009	1.04836	1.4158	0.835363	1.13167	1.04789	1.13145	0.884638	1.01819	1.10126	1.0961	0.858951	0.991827	1.07092
22.29_826.5741n	826.574	791.56	22.291	0.912993	0.904854	0.98133	0.944739	0.829143	1.0769	0.898856	0.978666	0.940935	1.10014	0.992183	1.05334	1.05241	1.36597	1.09183	1.0624	1.10261	1.17182	1.3266	1.75854	1.80649	1.42523	1.27848	1.51907	1.61442
13.36_139.0912n	139.091	301.18	13.3647	0.908805	0.899421	1.25427	1.07727	1.21704	1.03757	1.21972	1.50801	1.14026	0.855964	0.398972	0.785627	0.540171	0.440171	0.441276	0.819769	0.611707	0.536462	0.630217	0.77729	1.66227	1.37198	1.59277	1.2069	1.05844
21.72_1445.0503m/z		1445.05	21.7222	0.906383	0.852913	0.675317	0.268755	0.590479	0.155005	0.743324	0.938092	0.641284	0.112946	0.447519	0.467679	0.520144	0.556608	0.66594	0.511072	0.468844	0.731102	0.667656	0.489788	0.213683	0.780354	0.591071	0.54851	0.855332
22.13_394.2355n	394.235	830.61	22.1301	0.8958	0.880682	0.8779	0.86957	0.847597	1.10823	0.925103	0.969833	0.921839	0.932062	0.954	0.992945	0.932713	1.12264	0.965907	0.951371	0.978805	1.0618	0.963973	1.19532	1.29799	1.07213	0.948561	1.09559	1.18849
21.35_784.4915n	784.491	792.561	21.3545	0.880699	0.959247	1.10676	0.862965	1.02581	1.06006	0.977657	0.938114	0.976413	0.970164	1.32829	1.30517	0.925058	0.469305	1.25297	1.15659	1.05822	1.08378	0.88893	1.25193	1.16591	0.940096	0.868508	1.02307	1.04779
22.12_778.5355m/z		778.536	22.124	0.845847	0.840635	0.284952	1.18069	1.05551	1.28348	0.884021	0.874491	0.906202	0.727587	0.895896	1.0069	0.745859	1.49684	0.251843	1.2243	0.907032	1.00091	0.772071	0.760446	1.11413	1.30807	0.817444	0.954431	1.05322
21.46_736.4929m/z		736.493	21.4642	0.842764	0.958121	1.05684	0.893172	0.984116	1.19604	0.981423	0.806368	0.964856	0.433128	0.325966	0.955667	0.47093	0.808517	0.543651	0.56066	0.585503	0.606829	0.776472	0.977587	0.73708	1.21441	0.871757	0.91546	0.948805
5.75_144.0216n	144.022	177.055	5.74795	0.83907	0.803409	1.00103	1.17535	1.14768	1.23998	0.877364	0.640503	0.965548	0.453342	0.801686	0.502047	0.899146	0.754889	0.701837	0.789802	0.700393	0.725383	1.0449	0.615456	1.38387	0.472303	0.386587	0.780624	0.808477
5.35_1058.2082n	1058.21	1041.2	5.34757	0.829648	0.854179	0.959179	1.04301	1.05244	1.08109	1.01729	0.934768	0.971451	0.316189	0.73669	0.819242	0.734452	0.523886	0.582431	0.77034	0.640462	0.659283	0.390029	0.859474	0.789669	0.699743	0.458913	0.639566	0.658361
22.12_672.4246m/z		672.425	22.124	0.820931	0.867807	0.636887	0.915241	0.857072	1.03576	0.832249	0.915347	0.860162	0.662737	0.857621	0.528417	0.718246	1.19067	0.569944	0.841449	0.767012	0.891707	0.88	0.616966	1.15594	1.01583	0.822505	0.898248	1.04428
22.24_518.3600m/z		518.36	22.2432	0.813451	0.884613	0.760943	0.810787	0.766564	1.00098	0.846993	0.854862	0.842399	1.05706	0.796113	0.966135	1.10597	1.40467	0.894429	1.11835	1.04896	1.24521	0.967173	1.08207	1.15863	1.04127	0.883768	1.02658	1.21864
22.29_1032.7217n	1032.72	1015.73	22.291	0.811146	0.787755	0.720316	0.714008	0.660255	0.849956	0.77728	0.893383	0.776763	0.788113	0.785157	0.826749	0.84132	1.01161	0.806343	0.829819	0.841301	1.08309	1.0952	1.32595	1.43382	1.20493	1.10281	1.23254	1.58677
21.10_112.0182m/z		112.018	21.1023	0.808131	0.852455	0.981891	1.03332	1.01207	1.05743	0.882205	0.860364	0.935983	1.06515	1.13534	1.07121	1.14458	1.47491	1.0794	1.14157	1.15888	1.23814	0.927854	1.09624	1.12996	1.08302	0.895892	1.02659	1.09681
14.15_454.3446n	454.345	455.352	14.1489	0.805584	1.05535	2.19453	2.39562	2.44669	2.37451	1.60915	1.21493	1.76205	3.22849	1.44563	2.98215	3.29315	3.59903	3.24252	4.23347	3.14635	1.78562	1.09021	1.10241	2.23155	1.03614	0.76602	1.24527	0.706716
4.82_1451.2599n	1451.26	1493.24	4.82113	0.804683	0.815102	1.01335	1.05825	1.05646	1.10096	0.919525	0.756452	0.940599	0.666463	0.929558	0.768283	1.04014	0.925232	0.821923	0.946859	0.871209	0.926227	0.789742	0.789581	1.16664	0.680436	0.533643	0.792007	0.842025
22.13_1360.9093n	1360.91	1402.98	22.1301	0.801251	0.801806	0.427965	0.625887	0.759694	0.738588	0.777264	0.882307	0.726845	0.492475	0.690222	0.65614	0.662747	0.821318	0.48364	0.755323	0.651695	0.896608	0.659903	0.478591	0.663459	0.894127	0.608694	0.660955	0.909348
1.09_267.1341m/z		267.134	1.09228	0.794369	0.964595	0.716355	1.13509	0.845808	0.805245	1.15089	0.779432	0.898972	0.754007	0.92985	0.65792	0.85942	0.869053	0.713939	0.77048	0.793524	0.882701	0.996872	0.521235	0.88499	0.601719	0.834444	0.767852	0.854144
21.23_722.4822n	722.482	723.489	21.2338	0.793882	0.838321	0.814396	0.838159	0.836545	1.01518	0.856089	0.864409	0.857123	0.962398	1.01081	1.04996	1.00175	1.36623	1.0248	1.05159	1.06679	1.24462	1.0981	1.19058	1.38196	1.27122	1.05763	1.1999	1.39991
17.50_429.2829m/z		429.283	17.5049	0.792478	0.844801	0.895269	0.956381	0.918432	1.00053	0.863183	0.89658	0.895957	1.15438	1.31093	1.21352	1.26553	1.63667	1.20041	1.25739	1.29126	1.44121	0.843248	0.970476	0.96633	0.927743	0.791301	0.89982	1.00431
19.93_410.3546n	410.355	443.335	19.9342	0.779021	0.927028	1.15165	1.28029	1.26051	1.34603	1.08225	0.934535	1.09516	2.82271	1.46156	2.6843	2.90434	3.71097	3.0805	4.19799	2.98034	2.72136	0.935166	1.12027	1.27687	1.1527	0.980253	1.09305	0.998072
14.37_426.3497n	426.35	409.346	14.3737	0.764705	1.12765	1.87049	2.07921	2.12968	2.17785	1.50279	1.11593	1.59604	3.20773	1.90883	3.16819	3.4694	4.21274	3.35916	4.14611	3.35317	2.10093	1.31728	1.53591	2.26843	1.58821	1.60657	1.66328	1.04213
15.54_495.3326n	495.333	496.34	15.5363	0.759264	0.618303	0.837571	0.962461	0.918085	0.969516	0.860899	0.687479	0.826697	1.03048	1.12003	1.09334	0.878136	1.31056	1.00546	1.2011	1.0913	1.32007	1.17887	1.11698	0.928473	0.840044	0.815692	0.976012	1.18062
5.35_536.0955n	536.096	519.092	5.35305	0.758265	0.764231	0.90506	0.924403	0.902764	0.931598	0.839004	0.860027	0.860669	0.623388	0.952675	0.965358	0.914441	0.943515	0.802805	0.933647	0.876547	1.01845	0.626062	1.08864	1.00116	1.0689	0.800393	0.91703	1.06549
5.36_732.1339n	732.134	715.132	5.35853	0.754489	0.812033	0.795961	0.780798	0.745159	0.81079	0.749907	0.845884	0.786877	1.00509	1.30394	1.02327	0.96326	2.05912	1.00921	1.14191	1.21511	1.54422	0.495035	1.00133	0.776828	1.21099	0.655772	0.82799	1.05225
22.24_508.3298n	508.33	473.316	22.2432	0.751867	0.846532	0.758961	0.838186	0.769394	0.959635	0.771899	0.761941	0.807302	1.09213	0.883269	1.0055	1.16012	1.43307	0.860321	1.15616	1.08437	1.3432	0.912346	1.04315	1.08862	0.896072	0.762453	0.940528	1.16503
22.31_889.7122n	889.712	934.645	22.3141	0.742116	0.79861	0.747226	0.758778	0.647783	0.669906	0.739896	0.835301	0.742452	0.719194	0.811748	0.834233	0.909064	1.15214	0.915228	0.923435	0.895006	1.20547	1.24001	1.47425	1.43886	1.31395	1.15475	1.32436	1.78377
22.02_716.9434n	716.943	758.979	22.0242	0.741276	0.745361	0.506876	0.373962	0.664169	0.347479	0.683025	0.826317	0.611058	0.0638345	0.768793	0.439746	0.715158	0.857761	0.811599	0.700485	0.622482	1.0187	0.473907	0.0213447	0.470968	0.501891	0.278547	0.349332	0.571683
9.57_461.3229n	461.323	469.331	9.57017	0.738826	0.676611	0.829563	0.977857	0.982265	0.944862	0.802352	0.91457	0.858363	2.8244	0.56978	2.14135	2.10279	1.86644	1.90902	3.22143	2.09074	2.43573	0.801604	0.723795	1.07106	0.439958	0.436228	0.694529	0.809131
14.69_426.3496n	426.35	409.346	14.6863	0.736298	0.866408	1.20514	1.34055	1.36073	1.34006	1.11105	0.935328	1.11195	1.95506	1.38862	2.11321	2.05178	2.7646	1.90529	2.26865	2.06389	1.8561	0.887274	1.2235	1.39498	1.1822	1.1128	1.16015	1.04335
22.93_287.8887m/z		287.889	22.9344	0.73302	0.764204	0.887198	0.930222	0.880775	0.94511	0.795366	0.789376	0.840659	0.981291	1.07266	1.02505	1.06118	1.36931	0.993154	1.08109	1.08339	1.28874	0.787885	0.901196	0.953973	0.915516	0.779883	0.867691	1.03216
10.05_453.3362m/z		453.336	10.0526	0.726994	0.853158	1.46559	1.83293	1.6	1.69041	1.21864	1.15166	1.31742	3.03287	1.58559	1.96385	3.09897	3.74092	3.09578	3.62339	2.87734	2.18407	0.874137	1.09148	1.9005	0.891935	0.840973	1.11981	0.849997
0.54_110.0090m/z		110.009	0.535067	0.721115	0.685093	0.768892	0.774305	0.803081	0.85379	0.719045	0.742909	0.758529	0.95785	1.05968	0.918448	1.02904	1.14912	0.910096	0.947891	0.996019	1.31309	0.821679	1.00926	1.0368	1.01529	0.925692	0.961745	1.26791
22.99_303.8838m/z		303.884	22.9894	0.721058	0.746731	0.906321	0.926723	0.882134	0.948949	0.778612	0.766933	0.834683	0.996202	1.07704	1.02552	1.06742	1.38168	1.00511	1.08868	1.09166	1.30788	0.79711	0.933795	0.983001	0.936835	0.806126	0.891373	1.06792
2.89_679.1314n	679.131	662.128	2.89098	0.719705	0.599894	1.42712	1.32003	1.36418	1.34958	0.987988	0.654159	1.05283	0.561441	0.526313	0.746665	1.1761	0.250448	0.746615	0.788976	0.685222	0.650838	1.10461	0.407869	1.69947	0.359891	0.509093	0.816185	0.775229
4.85_390.9889n	390.989	455.03	4.85402	0.717	0.742067	0.870368	0.904903	0.892957	0.920799	0.787286	0.725785	0.820146	0.83334	0.971075	0.900089	0.997949	1.17339	0.872636	0.971989	0.960067	1.1706	0.758428	0.845634	1.0169	0.862698	0.692028	0.835138	1.01828
21.37_490.3650n	490.365	491.372	21.371	0.715674	0.752402	0.573641	0.710433	0.691607	0.913783	0.782033	0.733936	0.734189	0.700736	0.773964	0.687234	0.787257	1.02838	0.713374	0.811845	0.786113	1.07072	0.782806	0.925161	1.01186	0.945166	0.732581	0.879515	1.19794
22.31_810.5969m/z		810.597	22.3082	0.707699	0.649425	0.734442	0.579461	0.526461	0.779999	0.411478	0.717007	0.638246	0.855089	0.735109	0.877916	0.886953	1.05353	0.810658	0.891541	0.872972	1.36777	0.769918	0.786896	0.972602	0.79203	0.599913	0.784272	1.22879
22.14_1403.9787n	1403.98	1427	22.1361	0.701083	0.722227	0.250485	0.548743	0.594588	0.750112	0.64659	0.741974	0.619475	0.344945	0.505489	0.460572	0.483844	0.737418	0.293788	0.557237	0.483327	0.780221	0.799454	0.593943	0.830513	1.11605	0.748631	0.817719	1.32002
5.79_316.0550n	316.055	323.055	5.78632	0.700445	0.589798	0.234933	0.390108	0.300227	0.266682	0.600641	0.601639	0.460559	0.377369	0.605678	0.48706	0.477607	0.60983	0.525039	0.503064	0.512235	1.1122	0.311578	0.600939	0.27065	0.534252	0.329771	0.409438	0.889002
22.05_463.3512m/z		463.351	22.0476	0.697726	0.740538	0.558855	0.568872	0.573918	0.884049	0.737778	0.748952	0.688836	0.737281	0.594447	0.617977	0.811158	0.894389	0.702635	0.778614	0.733786	1.06526	0.706089	0.856166	0.915465	0.812933	0.73613	0.805357	1.16916
13.85_444.3602n	444.36	409.346	13.8473	0.693882	0.724494	1.53353	1.66561	1.79836	1.93676	1.0542	1.06867	1.30944	2.72967	1.72754	1.90278	3.05386	3.11084	2.64882	3.42347	2.65671	2.02889	0.827719	0.692824	2.20664	0.790285	0.511904	1.00588	0.768172
22.11_759.2148m/z		759.215	22.1069	0.693505	0.664114	0.154561	0.0300566	0.495784	0.00776295	0.585913	0.722959	0.419332	0.00029449	0.526481	0.573588	0.751377	0.626888	0.662688	0.771835	0.559022	1.33312	0.257453	0.0478222	0.00290835	0.443531	0.140557	0.178454	0.425568
21.74_640.4049n	640.405	647.43	21.7443	0.691308	0.703451	0.597856	0.615077	0.618319	0.812687	0.706182	0.729225	0.684263	0.668492	0.617186	0.686819	0.725229	0.89943	0.709156	0.771259	0.725367	1.06007	0.828317	0.892065	1.04839	0.968323	0.805074	0.908433	1.32761
14.09_200.0593n	200.059	233.096	14.0941	0.689187	0.63631	0.396226	0.425538	0.482582	0.357333	0.633154	1.22407	0.60555	0.680967	0.501984	0.237367	0.368896	0.462143	0.383419	0.508088	0.448981	0.741443	0.193608	0.423985	0.390297	0.590986	0.52977	0.425729	0.703046
22.31_681.5328n	681.533	704.522	22.3141	0.688472	0.726921	0.760293	0.741598	0.696951	0.84047	0.704413	0.72786	0.735872	0.703855	0.700311	0.707825	0.721852	0.926518	0.690039	0.714571	0.737853	1.00269	0.854587	1.04324	1.08212	0.917261	0.79784	0.939009	1.27605
22.24_766.4718n	766.472	731.479	22.2432	0.686018	0.721864	0.563914	0.657901	0.750743	0.871448	0.724952	0.663751	0.705074	0.916891	1.8089	1.81018	0.932735	1.85982	1.13474	1.0392	1.35749	1.92532	0.89328	1.97638	1.23468	1.00319	0.831131	1.18773	1.68455
22.32_481.3662n	481.366	504.355	22.32	0.682989	0.709807	0.550108	0.557415	0.559293	0.820642	0.698157	0.734094	0.664063	0.683884	0.633901	0.669666	0.748619	0.943563	0.727288	0.83462	0.748792	1.12759	0.676168	0.828347	0.852117	0.772628	0.650681	0.755988	1.13843
17.50_424.3296m/z		424.33	17.5049	0.679369	0.747263	0.823021	0.888357	0.888026	0.949615	0.790611	0.786183	0.819056	1.61977	1.12127	1.25759	2.2188	1.99331	1.75969	2.14633	1.73097	2.11337	0.680961	0.81507	0.892228	0.80899	0.666257	0.772701	0.943405
20.05_354.2764n	354.276	355.284	20.0548	0.678456	0.668242	0.676167	0.718114	0.693158	0.784227	0.694059	0.694172	0.700824	0.826671	0.751166	0.749318	0.757237	0.994561	0.710133	0.82201	0.801585	1.14377	0.664506	0.785938	0.799471	0.722867	0.6733	0.729216	1.04051
10.35_471.3468m/z		471.347	10.3542	0.676691	0.655149	0.837434	0.964116	0.902664	0.805426	0.878651	0.678599	0.799841	2.22064	0.599488	1.79776	1.31108	1.82464	1.63295	2.28175	1.6669	2.08404	0.723022	1.00925	0.899751	0.44768	0.537028	0.723347	0.904363
22.73_218.8949n	218.895	241.884	22.7261	0.673486	0.710683	0.80027	0.859808	0.814175	0.885382	0.733886	0.715239	0.774116	0.890395	0.973987	0.927846	0.968739	1.25393	0.900841	0.984127	0.985695	1.27332	0.688681	0.77913	0.822118	0.803438	0.675527	0.753779	0.973728
21.44_992.5077n	992.508	497.261	21.4368	0.671283	0.672255	0.73877	0.688344	0.784127	0.840302	0.691959	0.712302	0.724918	0.67001	0.153337	0.872507	0.76457	1.03024	0.595711	0.776654	0.694719	0.958342	0.461312	0.698644	0.468511	0.668963	0.548474	0.569181	0.785166
5.80_256.0739n	256.074	535.123	5.79728	0.665971	0.815193	0.940649	1.03633	0.975833	0.989105	0.890544	0.685411	0.87488	0.495762	0.749985	0.779229	0.898176	0.855156	0.811243	0.936172	0.789389	0.902283	0.601777	0.774173	0.783958	0.701225	0.498899	0.672006	0.768113
21.99_2327.5925n	2327.59	1186.8	21.9948	0.664291	0.691396	0.13195	0.483136	0.663514	0.416301	0.721576	0.766756	0.567365	0.226287	0.76468	0.574341	0.629845	1.0489	0.195465	0.845706	0.612175	1.07898	0.410005	0.210637	0.267211	0.652846	0.377351	0.38361	0.676126
22.13_594.5201n	594.52	602.52	22.1301	0.660517	0.680012	0.623127	0.63707	0.597196	0.803411	0.665886	0.713909	0.672641	0.681887	0.679794	0.683019	0.680931	0.910402	0.675452	0.701261	0.716106	1.06462	0.958793	1.21514	1.24314	1.05554	0.929996	1.08052	1.60639
22.20_631.3886n	631.389	632.396	22.2016	0.656438	0.704362	0.449234	0.7082	0.662061	0.881285	0.706346	0.722865	0.686349	0.571438	0.627256	0.495604	0.567465	0.928182	0.414488	0.684125	0.612651	0.892623	0.702485	0.635498	0.913118	0.839941	0.674807	0.75317	1.09736
22.34_434.3331n	434.333	399.319	22.3439	0.655459	0.671289	0.549775	0.726762	0.641503	0.827107	0.643977	0.695768	0.676455	0.726064	0.70511	0.738046	0.755853	1.00606	0.624376	0.853606	0.772731	1.14232	0.768251	0.942067	1.04011	0.899676	0.777864	0.885594	1.30917
21.38_830.4531n	830.453	416.234	21.3764	0.65466	0.686217	0.836106	0.628802	0.75528	0.790377	0.705696	0.698341	0.719435	0.705674	0.983048	0.972351	0.677413	0.239844	0.930013	0.848871	0.765316	1.06377	0.521654	0.768882	0.667558	0.534927	0.536097	0.605824	0.842083
22.24_1197.8111n	1197.81	1261.84	22.2432	0.641411	0.643937	0.512649	0.640955	0.619549	0.619819	0.619593	0.70966	0.625947	0.516806	0.476952	0.510315	0.589639	0.795935	0.456539	0.659346	0.572219	0.914165	0.961304	0.660864	0.914646	0.956648	0.614793	0.821651	1.31265
21.49_539.4324n	539.432	540.44	21.4917	0.626213	0.659761	0.639943	0.640197	0.614035	0.798466	0.674732	0.668705	0.665256	0.694047	0.678202	0.690095	0.732737	0.928961	0.69976	0.744174	0.738282	1.10977	0.766155	0.884833	0.963678	0.870088	0.751897	0.84733	1.27369
22.10_1075.7109m/z		1075.71	22.1008	0.622209	0.626853	0.82205	0.716786	0.689691	0.684645	0.682174	0.719448	0.695482	0.817772	0.821373	0.86349	0.809772	0.784858	0.907869	0.782603	0.82682	1.18884	0.547213	0.564434	0.684559	0.594196	0.531111	0.584303	0.840141
22.09_436.3426m/z		436.343	22.0948	0.620416	0.626087	0.766418	0.674194	0.596194	0.720077	0.619582	0.650539	0.659188	0.829093	0.72755	0.78616	0.817799	0.999906	0.835212	0.774074	0.824256	1.25041	0.629603	0.948454	0.879321	0.673388	0.621264	0.750406	1.13838
11.26_673.1418n	673.142	680.142	11.2591	0.61861	0.655286	0.880293	0.830549	0.749343	0.803888	0.740621	0.70769	0.748285	0.747732	0.372884	0.623426	0.633919	0.721062	0.613161	0.789641	0.643118	0.859455	0.492526	0.535725	0.586719	0.631072	0.516305	0.552469	0.738314
22.11_1445.0489m/z		1445.05	22.1069	0.616367	0.629369	0.455535	0.36832	0.568961	0.330542	0.61788	0.644303	0.52891	0.218322	0.516355	0.498408	0.471655	0.695058	0.454436	0.492348	0.478083	0.903903	0.770262	0.645383	0.46782	0.897708	0.63452	0.683139	1.2916
8.88_310.1207n	310.121	311.128	8.87912	0.606992	0.691926	0.824932	0.926032	0.808707	0.663784	0.888299	1.01401	0.803085	0.653684	0.278745	0.428668	0.421956	0.462611	0.391173	0.584613	0.460207	0.573049	0.333311	0.548007	0.622539	1.07075	0.618173	0.638556	0.795129
17.26_512.3827m/z		512.383	17.2582	0.606103	0.658813	0.678119	0.722148	0.70472	0.782838	0.663	0.670405	0.685768	0.780942	0.820028	0.786015	0.842684	1.07023	0.791528	0.847424	0.848407	1.23716	0.596713	0.705924	0.72789	0.703244	0.584376	0.663629	0.967717
5.98_1041.1920n	1041.19	1074.23	5.98372	0.6013	0.831765	0.287619	0.303692	0.264502	0.378046	0.420307	0.563168	0.4563	0.751074	1.17437	0.513875	0.49812	1.94363	0.748984	0.911039	0.934442	2.04787	0.0634278	0.316899	0.0794019	0.581063	0.04978	0.218114	0.478007
2.89_666.1581m/z		666.158	2.8855	0.594512	0.508335	0.900579	0.936931	1.00911	1.026	0.76977	0.542404	0.785956	0.395235	0.358392	0.526904	0.811741	0.152309	0.515032	0.55997	0.474226	0.603375	0.991126	0.392873	1.34545	0.340532	0.437012	0.701398	0.892414
22.17_605.4086m/z		605.409	22.1718	0.594168	0.631969	0.599286	0.619242	0.601122	0.748877	0.621747	0.650912	0.633416	0.66923	0.648711	0.650558	0.69949	0.936099	0.648721	0.70504	0.708264	1.11817	0.776731	0.919087	0.972411	0.884	0.743329	0.859112	1.35632
21.31_368.4250m/z		368.425	21.3052	0.593718	0.621617	0.826291	0.886638	0.836253	0.780719	0.635602	0.643917	0.728094	0.90231	0.95801	0.930272	0.975474	1.25941	0.91627	0.998545	0.99147	1.36173	0.705539	0.800749	0.849543	0.803419	0.676978	0.767246	1.05377
22.13_353.1871n	353.187	395.221	22.1301	0.591014	0.61883	0.75079	0.735662	0.683728	0.831532	0.645102	0.641179	0.68723	0.833244	0.848906	0.865697	0.870125	1.09624	0.857694	0.852823	0.889247	1.29396	0.622401	0.84339	0.817303	0.732808	0.645126	0.732205	1.06545
22.13_628.4011n	628.401	629.505	22.1301	0.590875	0.63357	0.549935	0.576012	0.544702	0.752028	0.650179	0.641802	0.617388	0.601975	0.809922	0.624336	0.622879	0.845711	0.597143	0.642188	0.677736	1.09775	0.702376	0.884421	0.938943	0.808886	0.719677	0.810861	1.31337
5.35_312.0635n	312.063	295.06	5.34757	0.586157	0.592816	0.700859	0.735969	0.71727	0.741832	0.672504	0.662556	0.676245	0.414951	0.648958	0.661478	0.644729	0.640777	0.547554	0.656176	0.602089	0.890341	0.437947	0.738997	0.720463	0.688478	0.511685	0.619514	0.916109
22.05_393.2973m/z		393.297	22.0476	0.585453	0.609774	0.75912	0.709022	0.628271	0.722827	0.609885	0.632115	0.657059	0.819448	0.76076	0.792702	0.834653	1.01228	0.848243	0.804227	0.838902	1.27675	0.822151	1.13299	1.08933	0.908149	0.81788	0.9541	1.45208
22.31_640.3984n	640.398	623.395	22.3082	0.581187	0.592149	0.566034	0.59065	0.553797	0.698845	0.606558	0.625526	0.601843	0.625404	0.622297	0.64914	0.665299	0.844674	0.621809	0.681507	0.672876	1.11802	0.735511	0.877978	0.91282	0.794834	0.714298	0.807088	1.34103
22.32_624.5699n	624.57	607.567	22.32	0.57738	0.608132	0.659387	0.669243	0.64199	0.766967	0.607683	0.616993	0.643472	0.728431	0.713645	0.689137	0.74009	1.01032	0.712684	0.749568	0.763411	1.18639	0.560462	0.697243	0.71401	0.62113	0.525022	0.623573	0.969076
3.35_315.0832m/z		315.083	3.34603	0.575824	0.405449	0.398991	0.359389	0.446215	0.407806	0.41769	0.572964	0.448041	0.561357	0.605013	1.36505	0.630589	0.311086	0.43627	0.418094	0.618208	1.3798	0.208453	0.390243	0.408864	0.329656	0.326979	0.332839	0.742876
22.14_274.2512n	274.251	587.495	22.1361	0.574087	0.594451	0.622868	0.609748	0.554992	0.731707	0.613653	0.613953	0.614432	0.652582	0.627913	0.636793	0.628412	0.821786	0.641174	0.654198	0.666122	1.08413	0.792595	0.945106	1.01086	0.875595	0.740907	0.873014	1.42085
14.12_182.0701n	182.07	189.07	14.1215	0.573867	0.526965	0.330481	0.353045	0.399254	0.288775	0.523134	1.06668	0.507775	0.592292	0.426214	0.20041	0.310392	0.391529	0.326639	0.440307	0.383969	0.75618	0.159691	0.351101	0.328161	0.500807	0.447531	0.357458	0.70397
13.02_705.2040n	705.204	712.204	13.0247	0.569691	0.60401	0.850861	0.802577	0.720208	0.753343	0.688177	0.684705	0.709196	0.745281	0.165802	0.405853	0.400183	0.516052	0.421706	0.798771	0.493378	0.695686	0.557727	0.413973	0.493608	0.648135	0.518572	0.526403	0.742253
19.17_648.4037n	648.404	649.411	19.1719	0.567016	0.623969	0.664627	0.6511	0.684064	0.744739	0.647699	0.515099	0.637289	2.22487	2.22367	2.6989	1.73324	2.30347	1.73444	1.68745	2.08658	3.27414	0.51106	0.871888	0.683056	0.695557	0.768126	0.705937	1.10772
21.44_954.6123m/z		954.612	21.4368	0.565955	0.55072	0.562886	0.52728	0.611416	0.651351	0.557486	0.593765	0.577607	0.483659	0.01166	0.670592	0.563661	0.781494	0.398352	0.56953	0.496992	0.860433	0.419665	0.649424	0.388995	0.620304	0.497376	0.515153	0.891873
22.73_258.8865m/z		258.886	22.7261	0.564485	0.590534	0.675824	0.714211	0.685368	0.728492	0.613871	0.58635	0.644892	0.749324	0.797605	0.768833	0.800774	1.04202	0.749859	0.824442	0.818979	1.26995	0.563267	0.661673	0.70004	0.680376	0.563068	0.633685	0.982622
4.70_527.1461n	527.146	528.153	4.70045	0.559523	0.586202	0.224181	0.306374	0.295723	0.24677	0.396404	0.450721	0.383237	0.633532	0.862009	0.654654	0.626889	0.359867	0.414494	0.422892	0.567763	1.48149	0.181962	0.205402	0.428083	0.31027	0.325126	0.290169	0.757152
21.77_496.4050m/z		496.405	21.7719	0.556535	0.576774	0.581207	0.574801	0.556431	0.68576	0.590319	0.581031	0.587857	0.658293	0.673005	0.677189	0.731986	0.936445	0.706037	0.752819	0.733682	1.24806	0.664827	0.827035	0.845363	0.761208	0.651429	0.749972	1.27577
22.45_353.1871n	353.187	395.22	22.4454	0.555784	0.570268	0.639386	0.666392	0.638532	0.71694	0.591733	0.59339	0.621553	0.704662	0.730031	0.701276	0.738673	0.938352	0.709226	0.747861	0.752869	1.21127	0.593081	0.708588	0.743062	0.663352	0.591026	0.659822	1.06157
21.99_1483.0256n	1483.03	1491.03	21.9948	0.552976	0.607654	0.408853	0.625916	0.612387	0.700603	0.625776	0.594063	0.591028	0.565578	1.31202	1.0699	0.595524	1.60519	0.627298	0.799377	0.939268	1.58921	1.16833	0.968581	1.52681	1.2967	0.967112	1.18551	2.00583
22.35_438.3292n	438.329	445.329	22.3498	0.547387	0.566125	0.47354	0.493652	0.486496	0.696935	0.575711	0.589506	0.553669	0.573988	0.541171	0.540649	0.598508	0.773975	0.620704	0.633512	0.611787	1.10497	0.550647	0.675108	0.680893	0.669223	0.527787	0.620731	1.12112
21.93_534.4695m/z		534.47	21.9257	0.54033	0.55249	0.599756	0.529025	0.548355	0.677089	0.564594	0.59921	0.576356	0.61103	0.557926	0.466794	0.657887	0.830319	0.693876	0.620642	0.634068	1.10013	0.687678	0.758955	0.918588	0.792363	0.686755	0.768868	1.33402
21.55_452.3640m/z		452.364	21.5465	0.540005	0.569385	0.573829	0.583888	0.562705	0.699194	0.580747	0.577945	0.585962	0.667653	0.661486	0.668007	0.709746	0.904116	0.675729	0.717562	0.7149	1.22004	0.599531	0.720855	0.768323	0.691705	0.589426	0.673968	1.15019
20.39_256.2637m/z		256.264	20.3893	0.536343	0.501454	0.637694	0.531967	0.517424	0.648495	0.498709	0.618231	0.56129	0.695465	0.629253	0.62095	0.795926	0.85201	0.64887	0.71116	0.707662	1.26078	0.432263	0.724524	0.532276	0.47748	0.514254	0.53616	0.955228
22.13_694.4620m/z		694.462	22.1301	0.534809	0.563029	0.54085	0.583661	0.534414	0.662561	0.572091	0.576855	0.571034	0.559474	0.599437	0.587971	0.599807	0.808343	0.553013	0.643442	0.621641	1.08862	0.622984	0.734856	0.798628	0.72774	0.608934	0.698628	1.22344
22.29_1012.7274n	1012.73	1045.74	22.291	0.529474	0.524505	0.48381	0.473054	0.432209	0.556998	0.516234	0.574924	0.511401	0.533536	0.488468	0.51417	0.517464	0.666067	0.490306	0.528363	0.534053	1.04429	0.712071	0.838476	0.929839	0.803937	0.71916	0.800696	1.56569
21.66_763.5185m/z		763.518	21.6562	0.523412	0.542831	0.548875	0.587219	0.571681	0.650194	0.569038	0.590956	0.573026	0.642894	0.765461	0.741874	0.667441	0.855627	0.750808	0.701609	0.732245	1.27786	0.606293	0.690221	0.735165	0.67773	0.564278	0.654737	1.1426
5.35_347.0555n	347.056	736.185	5.34757	0.520977	0.526866	0.608125	0.651376	0.644564	0.65207	0.593428	0.557859	0.594408	0.408591	0.616784	0.616877	0.615278	0.615762	0.519042	0.602352	0.570669	0.960063	0.396591	0.603935	0.590353	0.549918	0.410921	0.510344	0.858574
5.81_1074.2254m/z		1074.23	5.80823	0.51147	0.70466	0.235333	0.245219	0.206418	0.324787	0.345553	0.471162	0.380575	0.657296	1.05543	0.413151	0.429778	1.8801	0.616194	0.76173	0.830526	2.18229	0.0431491	0.235649	0.0515168	0.412092	0.0303306	0.154547	0.406089
17.15_556.4105m/z		556.411	17.1485	0.511441	0.5591	0.564149	0.600289	0.588465	0.664213	0.560475	0.569608	0.577218	0.632795	0.669622	0.630042	0.683343	0.8655	0.636917	0.684681	0.686129	1.18868	0.520181	0.604472	0.624627	0.608682	0.500567	0.571706	0.990451
4.82_134.0369n	134.037	135.044	4.81565	0.510673	0.505695	0.658638	0.695412	0.695038	0.751618	0.576623	0.486176	0.609984	0.391537	0.535741	0.441914	0.619683	0.541634	0.503458	0.554307	0.512611	0.840367	0.5774	0.567086	0.878356	0.461951	0.38048	0.573055	0.939459
22.42_696.5363m/z		696.536	22.4159	0.509704	0.505371	0.496853	0.523872	0.55188	0.577271	0.490312	0.56416	0.527428	0.499876	0.567096	0.388704	0.57327	0.748191	0.567262	0.569936	0.559191	1.06022	0.49935	0.545158	0.628407	0.579884	0.530044	0.556569	1.05525
11.85_294.1849n	294.185	301.18	11.8458	0.509083	0.719515	0.962696	0.798692	0.708225	0.575569	0.75853	0.852542	0.735607	0.669549	0.2835	0.908734	0.535565	0.462986	0.436457	0.886984	0.597682	0.812503	0.514284	0.510739	0.888351	1.09936	0.870613	0.776669	1.05582
9.49_340.1311n	340.131	341.138	9.49333	0.50907	0.58238	0.957411	1.19395	0.82846	0.810116	0.891402	0.694257	0.80838	0.393952	0.0427512	0.271584	0.277558	0.178893	0.191096	0.427137	0.25471	0.315087	0.757893	0.40725	0.619142	0.76714	0.64348	0.638981	0.790446
4.85_773.0782n	773.078	774.086	4.84853	0.500003	0.515153	0.597151	0.617432	0.60894	0.635194	0.546667	0.499901	0.565055	0.572	0.680351	0.621282	0.689801	0.820433	0.607608	0.675755	0.666747	1.17997	0.481551	0.527312	0.64702	0.528915	0.417163	0.520392	0.920958
22.30_1000.7203n	1000.72	1023.72	22.2969	0.495717	0.503238	0.520669	0.503825	0.477443	0.543036	0.515807	0.55145	0.513898	0.55058	0.534013	0.523969	0.548154	0.719371	0.538384	0.564855	0.568475	1.1062	0.721283	0.872556	0.941291	0.820429	0.708214	0.812754	1.58155
22.24_1266.8385n	1266.84	1289.84	22.2373	0.495142	0.48751	0.539566	0.594971	0.601783	0.583743	0.517153	0.5394	0.544909	0.375185	0.561671	0.413624	0.463889	0.504768	0.32018	0.519228	0.451221	0.828067	0.555387	0.319099	0.590152	0.651722	0.481245	0.519521	0.953409
22.28_1250.8245n	1250.82	1295.83	22.2849	0.493066	0.49025	0.432457	0.542032	0.527743	0.540056	0.5111	0.560672	0.512172	0.325183	0.529442	0.315818	0.357129	0.503009	0.386197	0.436384	0.407595	0.795816	0.676843	0.286893	0.501569	0.94604	0.362599	0.554789	1.08321
22.45_760.4179n	760.418	767.433	22.4511	0.49166	0.502689	0.480876	0.491776	0.497813	0.612002	0.517631	0.502951	0.512175	0.472886	0.506679	0.507204	0.469809	0.663317	0.480371	0.472055	0.510332	0.996401	0.575793	0.663869	0.743496	0.618845	0.582765	0.636953	1.24362
3.24_157.0269n	157.027	315.083	3.24193	0.490862	0.327772	0.274261	0.236348	0.317336	0.277499	0.311107	0.529449	0.345579	0.503679	0.59196	1.10378	0.543198	0.314383	0.380214	0.35728	0.54207	1.56858	0.138009	0.333179	0.34539	0.267256	0.250885	0.266944	0.772453
2.89_664.1421m/z		664.142	2.89098	0.487125	0.400388	0.865964	0.844727	0.904421	0.891108	0.653337	0.435983	0.685381	0.317077	0.299723	0.449948	0.719954	0.108046	0.43999	0.474867	0.401372	0.585618	0.788906	0.291735	1.179	0.250578	0.347309	0.571505	0.833849
11.53_169.0577n	169.058	339.123	11.5332	0.486058	0.433714	0.25035	0.452148	0.428008	0.290969	0.481092	0.776295	0.449829	0.430591	0.175609	0.156079	0.249418	0.268711	0.240293	0.29297	0.259096	0.575987	0.11966	0.464131	0.421913	0.587042	0.396631	0.397875	0.884503
5.84_744.1542m/z		744.154	5.84112	0.483037	0.548762	0.30317	0.314852	0.246726	0.382976	0.35649	0.48771	0.390465	0.444652	0.579274	0.33974	0.532246	2.36942	0.627924	0.559561	0.778975	1.99499	0.063434	0.141102	0.0938187	0.297023	0.0589671	0.130869	0.335162
11.26_191.0854m/z		191.085	11.2591	0.480758	0.554664	0.866832	0.773671	0.618991	0.601234	0.753639	0.742469	0.674032	0.354651	0.12152	0.230117	0.225211	0.236545	0.2043	0.375465	0.249687	0.370438	0.51714	0.3223	0.456708	0.576628	0.491934	0.472942	0.701661
22.48_198.0448n	198.045	111.021	22.4849	0.478984	0.491822	0.555036	0.588422	0.583307	0.619197	0.50681	0.478803	0.537798	0.597585	0.627208	0.600287	0.62009	0.789923	0.606589	0.612878	0.636366	1.18328	0.521744	0.66515	0.68345	0.598855	0.501873	0.594214	1.1049
14.07_468.3238n	468.324	469.331	14.0666	0.477918	0.486998	0.621585	0.773039	0.582987	0.707794	0.648094	0.424271	0.590336	0.482368	0.382222	0.601699	0.673574	1.08137	0.545344	0.614808	0.625912	1.06027	0.462954	0.250622	0.0817188	0.144455	0.0537145	0.198693	0.336576
20.53_401.3394m/z		401.339	20.5319	0.472177	0.499362	0.317189	0.307238	0.285275	0.367918	0.473721	0.504894	0.403472	0.334045	0.330544	0.308048	0.343665	0.432374	0.330162	0.355815	0.347807	0.862037	0.695081	0.826667	0.85993	0.798947	0.684879	0.773101	1.91612
22.17_570.5080m/z		570.508	22.1718	0.469865	0.462445	0.58327	0.527151	0.487751	0.582022	0.46682	0.521817	0.512643	0.483806	0.313077	0.664895	0.509176	0.711113	0.544037	0.531777	0.53684	1.0472	0.552781	0.813334	0.761953	0.555536	0.548846	0.64649	1.26109
21.26_473.4253n	473.425	496.401	21.2557	0.469468	0.511911	0.470201	0.507055	0.490438	0.576228	0.512798	0.506947	0.505631	0.574923	0.612311	0.584236	0.640904	0.794858	0.604371	0.676957	0.641223	1.26816	0.487044	0.574983	0.603299	0.583574	0.464931	0.542766	1.07344
21.25_280.2405n	280.24	263.237	21.2503	0.465613	0.42614	0.452725	0.468121	0.485905	0.566801	0.467268	0.463049	0.474453	0.568628	0.639492	0.526555	0.563278	0.715862	0.493336	0.577827	0.583568	1.22998	0.533629	0.664623	0.631652	0.518137	0.493713	0.568351	1.19791
21.97_1449.0043n	1449	1456	21.9657	0.462031	0.496936	0.257887	0.392662	0.473766	0.447942	0.50172	0.506687	0.442454	0.333307	0.556692	0.52924	0.488012	0.747668	0.30495	0.558825	0.50267	1.1361	0.546106	0.406147	0.50047	0.721909	0.475824	0.530091	1.19807
22.03_538.3961n	538.396	561.385	22.0301	0.460424	0.505813	0.471675	0.428016	0.415626	0.584684	0.491675	0.505758	0.482959	0.526786	0.487879	0.542325	0.526413	0.713136	0.521325	0.538894	0.550965	1.14081	0.54869	0.689606	0.684064	0.577208	0.491526	0.598219	1.23865
0.03_144.9227n	144.923	186.957	0.0251167	0.45856	0.476736	0.538361	0.575727	0.5426	0.525905	0.48493	0.433724	0.504568	0.58436	0.592835	0.582071	0.618339	0.797852	0.523892	0.634472	0.619117	1.22703	0.499326	0.561675	0.646795	0.617722	0.436849	0.552474	1.09494
5.72_452.2037n	452.204	417.19	5.71507	0.457479	0.201888	0.108182	0.147371	0.132268	0.133032	0.225059	0.331273	0.217069	0.457188	0.572072	0.170194	0.343827	0.63673	0.373013	0.375004	0.41829	1.92699	0.14546	0.201928	0.141499	0.250077	0.20789	0.189371	0.872399
11.27_280.2801n	280.28	281.287	11.2701	0.457141	0.546421	0.845072	0.749311	0.595271	0.577753	0.768388	0.709746	0.656138	0.282157	0.0715994	0.154555	0.150398	0.153448	0.137038	0.287646	0.176692	0.269291	0.415774	0.223055	0.343161	0.459626	0.403152	0.368954	0.562311
21.26_412.3155n	412.316	457.348	21.2612	0.456852	0.487548	0.475529	0.513919	0.504803	0.590116	0.498277	0.499692	0.503342	0.566775	0.562634	0.551942	0.605457	0.782206	0.568061	0.63707	0.610592	1.21308	0.515508	0.587346	0.613706	0.601247	0.477372	0.559036	1.11065
17.67_380.3019m/z		380.302	17.6694	0.45636	0.486607	0.492137	0.52294	0.50772	0.560211	0.484406	0.514014	0.503049	0.694138	0.670463	0.645857	0.72566	0.885995	0.65946	0.718669	0.71432	1.41998	0.41808	0.495396	0.508933	0.486247	0.40506	0.462743	0.919876
22.45_402.2225m/z		402.223	22.4454	0.456003	0.483742	0.494728	0.499561	0.516743	0.62663	0.512978	0.497195	0.510948	0.53028	0.570831	0.563259	0.55744	0.676883	0.56475	0.55812	0.574509	1.1244	0.387075	0.467627	0.492087	0.449415	0.369755	0.433192	0.84782
23.98_116.9745n	116.975	139.964	23.9817	0.455384	0.471884	0.531378	0.564467	0.545907	0.580112	0.48754	0.48155	0.514778	0.589127	0.636862	0.60984	0.62972	0.815426	0.590072	0.642834	0.64484	1.25266	0.446998	0.523886	0.547652	0.529433	0.440396	0.497673	0.966773
4.82_522.1174n	522.117	523.125	4.81565	0.452586	0.448763	0.608267	0.651111	0.659635	0.723257	0.533662	0.40699	0.560534	0.270056	0.421472	0.306974	0.52095	0.390862	0.400305	0.447289	0.393987	0.702878	0.456642	0.407394	0.768873	0.295751	0.243128	0.434358	0.7749
21.10_676.4666n	676.467	677.474	21.1023	0.447147	0.487979	0.396986	0.414366	0.39366	0.567382	0.473916	0.512133	0.461696	0.450077	0.497614	0.491398	0.525644	0.715887	0.462405	0.539212	0.526034	1.13935	0.520904	0.505756	0.564631	0.67252	0.465888	0.54594	1.18247
21.50_209.2013n	209.201	457.348	21.4972	0.446429	0.466262	0.499602	0.509991	0.479764	0.587708	0.480023	0.476408	0.493273	0.581164	0.541816	0.561328	0.620878	0.776442	0.595132	0.646449	0.617601	1.25205	0.550943	0.654908	0.694403	0.63134	0.539343	0.614187	1.24513
21.93_783.2241m/z		783.224	21.9315	0.444751	0.533375	0.000112027	0.77019	0.61553	0.905847	0.666607	0.580438	0.564606	0.831867	0.738106	0.767829	0.523003	1.03237	0.000158245	0.752592	0.663704	1.17552	0.479667	0.302634	0.694152	0.924024	0.577409	0.595577	1.05485
22.18_715.5630n	715.563	754.537	22.1837	0.440007	0.434029	0.658883	0.627014	0.520045	0.563459	0.454968	0.496894	0.524412	0.542657	0.414882	0.812327	0.588626	0.939322	0.639157	0.627816	0.652112	1.24351	0.663001	0.913451	0.902308	0.627083	0.627521	0.746673	1.42383
2.11_473.2079n	473.208	512.176	2.11222	0.438726	0.382562	0.110671	0.210416	0.132214	0.157484	0.27444	0.399724	0.26328	0.631353	0.842856	0.103026	0.594307	0.703796	0.474583	0.452428	0.543193	2.06318	0.164409	0.197758	0.319942	0.173251	0.316524	0.234377	0.89022
5.35_142.0369n	142.037	323.055	5.34757	0.438505	0.434254	0.488009	0.522014	0.51136	0.525723	0.490698	0.484693	0.486907	0.290292	0.469986	0.472884	0.459682	0.448957	0.391137	0.469321	0.428894	0.880854	0.30927	0.537299	0.501025	0.487645	0.348357	0.436719	0.896925
15.69_278.1520n	278.152	301.141	15.6898	0.435552	0.46213	0.518593	0.55996	0.54273	0.574644	0.471558	0.479596	0.505595	0.536585	0.565448	0.54498	0.578016	0.730462	0.549453	0.565168	0.581444	1.15002	0.444003	0.491662	0.521318	0.511663	0.424529	0.478635	0.946676
21.43_506.3560n	506.356	489.353	21.4258	0.434504	0.458773	0.407511	0.408873	0.417832	0.531156	0.461466	0.463255	0.447921	0.459153	0.477651	0.506962	0.487006	0.608477	0.485819	0.51703	0.506014	1.12969	0.48055	0.595951	0.587949	0.555148	0.46489	0.536898	1.19864
22.33_881.5548n	881.555	888.555	22.3259	0.433787	0.432725	0.389014	0.400707	0.416093	0.525422	0.416977	0.472229	0.435869	0.439701	0.447816	0.407531	0.419017	0.550718	0.45745	0.477158	0.457056	1.04861	0.461421	0.651476	0.63751	0.523221	0.471413	0.549008	1.25957
22.27_608.3717n	608.372	647.471	22.267	0.433088	0.418188	0.438133	0.40804	0.417567	0.448841	0.400437	0.432365	0.424582	0.421761	0.47156	0.466622	0.493798	0.570185	0.463848	0.461423	0.478457	1.12689	0.475789	0.55493	0.61248	0.565679	0.440975	0.52997	1.24822
12.79_470.3394n	470.339	453.336	12.789	0.432365	0.479781	0.960752	1.01167	1.26554	1.33717	0.554964	0.71963	0.845235	2.76342	0.976895	1.63453	3.47929	2.01373	2.21664	3.41731	2.3574	2.78905	0.442567	0.243296	1.24728	0.273979	0.1685	0.475125	0.562121
7.45_628.2893n	628.289	629.297	7.45343	0.429924	0.257621	0.14738	0.174884	0.169087	0.188142	0.213624	0.405798	0.248308	0.670384	0.657821	0.213761	0.416932	0.563402	0.420846	0.409685	0.478976	1.92896	0.161919	0.2146	0.202883	0.331533	0.250405	0.232268	0.935404
4.82_734.1476n	734.148	717.144	4.82113	0.425761	0.440361	0.51727	0.523432	0.516649	0.564288	0.457021	0.420813	0.483199	0.429557	0.567606	0.47557	0.571729	0.673581	0.507542	0.566002	0.541655	1.12098	0.382615	0.430028	0.564038	0.423152	0.27712	0.415391	0.859668
22.24_342.2691n	342.269	707.467	22.2432	0.423864	0.441833	0.432459	0.433121	0.419153	0.55634	0.452421	0.445214	0.450551	0.58618	0.57583	0.60355	0.613918	0.794593	0.597669	0.606012	0.625393	1.38806	0.697393	0.729142	0.913622	0.750205	0.677806	0.753634	1.67269
14.38_334.2717n	334.272	357.261	14.3847	0.420085	0.429009	0.449528	0.48003	0.47335	0.522772	0.424899	0.46822	0.458487	0.437473	0.479296	0.435872	0.463756	0.598057	0.454096	0.456238	0.47497	1.03595	0.624509	0.705109	0.69292	0.68267	0.588091	0.65866	1.4366
20.20_384.1931n	384.193	367.19	20.2029	0.417702	0.45661	0.409316	0.433203	0.427465	0.565499	0.465407	0.455134	0.453792	0.457565	0.46844	0.456394	0.497463	0.632711	0.465407	0.498931	0.496702	1.09456	0.404245	0.480812	0.496565	0.480817	0.396377	0.451763	0.995529
5.60_844.2979n	844.298	827.295	5.59988	0.417001	0.4901	0.78537	0.972335	0.752012	0.747144	0.646437	0.43793	0.656041	0.266423	0.162194	0.153734	0.365999	0.1972	0.28322	0.328049	0.250974	0.382559	0.31883	0.217041	0.598926	0.203682	0.318513	0.331398	0.505149
22.87_89.5068m/z		89.5068	22.8742	0.415133	0.422403	0.480113	0.509201	0.490309	0.523093	0.439612	0.439397	0.464908	0.518548	0.565736	0.540072	0.559817	0.72202	0.529786	0.567698	0.571954	1.23025	0.46822	0.532531	0.562637	0.53091	0.455525	0.509964	1.09692
22.40_1389.9747n	1389.97	1397.97	22.404	0.414637	0.428121	0.272386	0.384015	0.389391	0.430185	0.398278	0.425115	0.392766	0.24804	0.388212	0.32072	0.354249	0.506182	0.287134	0.373148	0.353955	0.901186	0.545722	0.457136	0.631401	0.652229	0.501317	0.557561	1.41958
22.31_1075.7618n	1075.76	1117.76	22.3141	0.414024	0.412561	0.293506	0.335943	0.340266	0.416795	0.405425	0.468706	0.385903	0.328218	0.37799	0.384339	0.398946	0.512513	0.347293	0.421471	0.395824	1.02571	0.498746	0.518504	0.644713	0.586571	0.486747	0.547056	1.4176
22.12_841.5728n	841.573	880.479	22.124	0.412344	0.423809	0.388371	0.356404	0.44075	0.339806	0.443418	0.444202	0.406138	0.286032	0.529316	0.548017	0.608875	0.694953	0.545538	0.591551	0.543469	1.33814	0.378972	0.385599	0.294474	0.452308	0.351501	0.372571	0.91735
22.28_969.7387m/z		969.739	22.279	0.410868	0.42086	0.410515	0.392153	0.349647	0.466593	0.407879	0.462631	0.415143	0.429854	0.409536	0.444201	0.447633	0.561877	0.449759	0.449405	0.456038	1.09851	0.680629	0.811461	0.869227	0.744059	0.644001	0.749875	1.8063
19.91_279.2320m/z		279.232	19.9067	0.410609	0.251385	0.387395	0.406945	0.452225	0.576935	0.391617	0.387329	0.408055	0.125531	0.352325	0.0860265	0.147938	0.147814	0.0871759	0.0828677	0.147097	0.360483	0.373193	0.512975	0.595117	0.354478	0.356165	0.438385	1.07433
22.28_1190.8122n	1190.81	1191.81	22.279	0.407673	0.418855	0.350306	0.404011	0.38824	0.43199	0.410795	0.446374	0.40728	0.350079	0.408604	0.406222	0.458893	0.56868	0.382989	0.508711	0.440597	1.0818	0.528312	0.562662	0.641629	0.605621	0.520449	0.571735	1.40379
21.58_854.4932n	854.493	877.462	21.5848	0.403948	0.383878	0.441152	0.401971	0.423827	0.488693	0.455603	0.445838	0.430614	0.331196	0.446132	0.497358	0.364975	0.415944	0.47031	0.488801	0.430674	1.00014	0.234669	0.313755	0.254238	0.275524	0.230678	0.261773	0.607906
13.01_296.3160n	296.316	297.323	13.0138	0.403756	0.480205	0.808139	0.720643	0.571605	0.52371	0.668853	0.689492	0.6083	0.422171	0.0880947	0.189711	0.20338	0.2424	0.197236	0.42637	0.252766	0.415528	0.433872	0.292691	0.383588	0.62155	0.447496	0.435839	0.716487
22.27_386.2622n	386.262	836.555	22.267	0.403192	0.416391	0.414684	0.440223	0.391629	0.52076	0.423749	0.429035	0.429958	0.451244	0.46411	0.473297	0.470956	0.6269	0.453551	0.477546	0.488229	1.13553	0.445875	0.595748	0.59967	0.491699	0.449465	0.516491	1.20126
5.36_668.1215n	668.122	713.114	5.36402	0.402096	0.437423	0.402952	0.389558	0.369643	0.401574	0.379987	0.441666	0.403112	0.587991	0.743521	0.554405	0.508764	1.3016	0.568966	0.641509	0.700966	1.73888	0.229678	0.490793	0.357409	0.683801	0.321733	0.416683	1.03366
5.72_282.0743n	282.074	283.082	5.71507	0.399903	0.189584	0.121713	0.144656	0.157976	0.176767	0.212354	0.307314	0.213783	0.407544	0.503045	0.180928	0.340597	0.568594	0.344966	0.349671	0.385049	1.80112	0.137941	0.196041	0.207399	0.2431	0.213451	0.199586	0.933591
22.13_1335.8953n	1335.9	1342.93	22.1301	0.399412	0.402147	0.409689	0.454859	0.498928	0.463282	0.446586	0.446615	0.44019	0.337972	0.514027	0.441295	0.377898	0.537157	0.490792	0.413774	0.444702	1.01025	0.381919	0.186387	0.311897	0.491685	0.255036	0.325385	0.739193
6.89_198.0532n	198.053	163.039	6.88863	0.39749	0.455936	0.599779	0.605551	0.55175	0.804272	0.45231	0.430883	0.537246	0.519405	0.612909	0.327497	0.808325	0.905016	0.766479	0.810553	0.678598	1.2631	0.392951	0.278487	0.543173	0.406045	0.182868	0.360705	0.671395
11.25_182.0956n	182.096	189.07	11.2536	0.397243	0.450295	0.695424	0.628679	0.50009	0.479475	0.609723	0.621967	0.547862	0.299804	0.104262	0.18358	0.184267	0.196402	0.169057	0.307096	0.206353	0.376651	0.399976	0.264742	0.368979	0.469367	0.397879	0.380189	0.69395
21.95_776.0056n	776.006	782.984	21.9541	0.395467	0.462097	0.00365085	0.632231	0.525002	0.741678	0.566414	0.507474	0.479252	0.730842	0.625257	0.739218	0.488403	0.873092	0.00260499	0.673137	0.590365	1.23185	0.451991	0.428765	0.580565	0.859128	0.547328	0.573556	1.19677
5.84_771.0637n	771.064	772.071	5.84112	0.395108	0.232326	0.116865	0.187194	0.154959	0.136602	0.294913	0.29656	0.226816	0.295593	0.390687	0.286277	0.335146	0.333066	0.351224	0.294431	0.326632	1.44008	0.162006	0.276477	0.18015	0.258233	0.226988	0.220771	0.973349
2.90_695.1263n	695.126	696.133	2.89645	0.390675	0.345991	0.606083	0.596544	0.596851	0.615197	0.479043	0.381191	0.501447	0.360413	0.361237	0.469371	0.60479	0.170112	0.450693	0.471979	0.412656	0.822931	0.542233	0.308866	0.717927	0.273046	0.347946	0.438004	0.87348
4.82_312.0636n	312.064	295.06	4.81565	0.390423	0.39064	0.507616	0.524595	0.516094	0.558412	0.438541	0.385184	0.463938	0.326127	0.450285	0.376895	0.495449	0.471563	0.412785	0.452509	0.426516	0.919338	0.423189	0.437936	0.631122	0.366212	0.296748	0.431041	0.929093
21.95_837.4816n	837.482	419.748	21.9483	0.389697	0.413294	0.289362	0.469034	0.451904	0.537868	0.441772	0.437151	0.42876	0.481295	0.533144	0.506462	0.502674	0.688868	0.33294	0.536072	0.511637	1.19329	0.341012	0.343358	0.414171	0.439192	0.351718	0.37789	0.881356
2.22_180.0426n	180.043	163.039	2.22192	0.389475	0.407951	0.45319	0.45641	0.380759	0.595907	0.394231	0.384095	0.432752	0.564258	0.614001	0.237928	0.592489	1.43076	0.643551	0.639487	0.674639	1.55895	0.360068	0.312219	0.420355	0.384174	0.160199	0.327403	0.75656
5.48_553.1635n	553.164	554.171	5.48468	0.388675	0.581436	0.389837	0.25571	0.381917	0.324252	0.35092	0.343587	0.377042	0.162275	0.247678	0.541936	0.287065	0.125855	0.16308	0.198057	0.246564	0.653943	0.182265	0.0960693	0.280289	0.118658	0.156293	0.166715	0.442165
22.31_408.3125n	408.312	817.632	22.3082	0.388237	0.372619	0.464149	0.482072	0.429124	0.539728	0.401771	0.410358	0.436007	0.586535	0.486932	0.556045	0.550581	0.741315	0.540779	0.665416	0.589657	1.3524	0.506291	0.648397	0.737271	0.568336	0.521229	0.596305	1.36765
22.00_426.3767n	426.377	409.373	22.0007	0.387663	0.428712	0.584644	0.563392	0.519343	0.616457	0.486229	0.438971	0.503176	1.41285	0.606305	1.02869	1.1242	1.35757	1.24773	1.49282	1.18145	2.34799	0.457731	0.611374	0.670247	0.525317	0.454562	0.543846	1.08083
0.54_143.0356n	143.036	151.036	0.535067	0.384327	0.376081	0.433213	0.460606	0.44765	0.481984	0.389468	0.408664	0.422749	0.560898	0.645317	0.540803	0.61256	0.669571	0.540237	0.550504	0.588556	1.39221	0.456896	0.567966	0.556523	0.549418	0.531271	0.532415	1.25941
8.21_824.3317m/z		824.332	8.21012	0.379762	0.242474	0.37171	0.460366	0.355845	0.362835	0.451026	0.295992	0.365001	0.52119	0.537437	0.282687	0.539862	0.71149	0.410885	0.559671	0.509032	1.3946	0.424595	0.285415	0.457709	0.445482	0.266403	0.375921	1.02992
22.32_674.5125n	674.512	675.51	22.32	0.378995	0.382741	0.303693	0.362309	0.351459	0.422444	0.372322	0.40056	0.371815	0.392769	0.398324	0.385136	0.439396	0.568927	0.402779	0.466	0.43619	1.17314	0.424547	0.538298	0.551779	0.499523	0.424749	0.487779	1.31189
21.04_430.3764n	430.376	413.373	21.0419	0.378691	0.397337	0.479288	0.524882	0.423691	0.412632	0.454852	0.416483	0.435982	0.455964	0.588144	0.618988	0.694555	0.783097	0.541987	0.669506	0.621749	1.42609	0.409549	0.466048	0.377818	0.438448	0.393058	0.416984	0.956425
9.56_450.3132n	450.313	451.32	9.56468	0.378582	0.371951	0.507137	0.528538	0.65646	0.617685	0.409701	0.488815	0.494859	1.38746	0.289105	1.11087	1.09723	1.07507	1.05237	1.88472	1.12812	2.27968	0.448888	0.333525	0.656904	0.235866	0.221702	0.379377	0.766637
14.04_477.2855n	477.286	478.293	14.0392	0.377134	0.311395	0.299503	0.351715	0.329675	0.362491	0.450374	0.337507	0.352474	0.571271	0.631084	0.417372	0.44362	0.552974	0.425602	0.480691	0.503231	1.42771	0.277583	0.452656	0.389604	0.324365	0.29145	0.347132	0.984843
22.15_923.5944n	923.594	956.628	22.1539	0.3759	0.387493	0.522451	0.571216	0.601457	0.524278	0.468042	0.418524	0.48367	0.569372	0.599378	0.422187	0.58297	0.798703	0.512277	0.631036	0.587989	1.21568	0.611787	0.548603	0.840632	0.693507	0.574799	0.653865	1.35188
9.17_282.1257n	282.126	265.122	9.16978	0.373357	0.502851	0.825985	0.965061	0.712865	0.789231	0.892777	1.22882	0.786368	0.239465	0.194556	0.157279	0.355738	0.256006	0.215938	0.357162	0.253735	0.322667	0.212521	0.186386	0.737953	0.532255	0.395704	0.412964	0.525153
22.35_902.5927m/z		902.593	22.3498	0.372778	0.356074	0.175158	0.436213	0.372058	0.506588	0.364143	0.379225	0.370279	0.226934	0.245896	0.215355	0.256567	0.261427	0.195326	0.279407	0.24013	0.648511	0.379416	0.374945	0.459599	0.394468	0.361584	0.394002	1.06407
22.15_550.6289m/z		550.629	22.1539	0.371893	0.391129	0.456401	0.477438	0.453183	0.478338	0.400036	0.393815	0.427779	0.512861	0.538809	0.520764	0.542852	0.701896	0.506011	0.545557	0.552679	1.29197	0.49084	0.584734	0.616653	0.564141	0.482509	0.547775	1.28051
3.17_666.1583m/z		666.158	3.16508	0.371151	0.399079	0.592195	0.691695	0.681988	0.647498	0.645682	0.391759	0.552631	0.41252	0.330869	0.639524	0.647789	0.10782	0.469568	0.539304	0.449628	0.813613	1.1044	0.324577	0.830502	0.346937	0.508101	0.622904	1.12716
22.96_253.9160n	253.916	149.957	22.9618	0.365296	0.357499	0.42717	0.442147	0.440857	0.438442	0.396625	0.360675	0.403589	0.472863	0.475925	0.484028	0.482458	0.633671	0.47064	0.523834	0.506203	1.25425	0.385538	0.484431	0.504414	0.462342	0.404705	0.448286	1.11075
21.93_1122.7643m/z		1122.76	21.9257	0.364143	0.376044	0.205898	0.317823	0.325341	0.391431	0.382439	0.408585	0.346463	0.322455	0.366073	0.363065	0.389267	0.510732	0.291136	0.425483	0.381173	1.10018	0.354579	0.369275	0.424852	0.45129	0.353346	0.390669	1.12759
21.66_334.2735n	334.273	299.26	21.6562	0.363131	0.38057	0.43803	0.411184	0.425066	0.481305	0.394128	0.389433	0.410356	0.450199	0.418192	0.494097	0.476609	0.530046	0.473166	0.496036	0.476906	1.16218	0.373299	0.47971	0.460016	0.430453	0.375225	0.423741	1.03262
21.17_584.4653m/z		584.465	21.1681	0.362026	0.395252	0.326232	0.347204	0.348421	0.434588	0.388939	0.397772	0.375054	0.390872	0.402834	0.401975	0.427256	0.527807	0.391951	0.43423	0.425275	1.1339	0.427182	0.498798	0.523108	0.509534	0.408495	0.473423	1.26228
21.23_517.4567n	517.457	540.437	21.2338	0.361936	0.387757	0.344661	0.375148	0.364409	0.452193	0.393372	0.390506	0.383748	0.386992	0.410818	0.402979	0.421568	0.538576	0.396489	0.43726	0.427812	1.11483	0.364865	0.435522	0.44905	0.435899	0.353238	0.407715	1.06245
20.53_294.2014n	294.201	589.41	20.5319	0.36175	0.447534	0.201373	0.589655	0.36549	0.495971	0.361559	0.283776	0.388388	0.938766	0.367389	0.868124	1.60088	1.72293	1.14516	0.978221	1.08878	2.80333	1.037	1.63931	1.9687	1.27681	1.05631	1.39563	3.59338
12.97_595.2090m/z		595.209	12.9699	0.360348	0.392462	0.382478	0.480097	0.50875	0.435082	0.411255	0.517341	0.435977	0.441369	0.217365	0.308763	0.384071	0.400006	0.309147	0.380361	0.348726	0.799873	0.159371	0.379715	0.445331	0.475292	0.373874	0.366717	0.841139
7.24_780.2459n	780.246	781.253	7.23958	0.35822	0.579501	0.502136	0.517903	0.534818	0.456692	0.590544	0.437929	0.497218	0.242903	0.252688	0.206552	0.30313	0.225001	0.210314	0.275593	0.245169	0.493081	0.289014	0.149912	0.474383	0.242083	0.335006	0.29808	0.599496
5.79_519.0923m/z		519.092	5.79178	0.358192	0.301906	0.114734	0.190638	0.143412	0.127528	0.30704	0.305486	0.231117	0.19521	0.331406	0.264017	0.245676	0.337995	0.278306	0.265638	0.274035	1.1857	0.149459	0.327454	0.12566	0.294473	0.169701	0.213349	0.923122
5.35_1412.2979n	1412.3	1454.33	5.34757	0.356412	0.372393	0.42845	0.459926	0.451552	0.465347	0.415623	0.384494	0.416775	0.239382	0.398825	0.401299	0.407389	0.360962	0.339604	0.400579	0.364006	0.873388	0.266047	0.417057	0.413271	0.363604	0.271789	0.346353	0.831033
21.99_478.3309m/z		478.331	21.989	0.353001	0.359872	0.262727	0.26827	0.317263	0.329121	0.357754	0.38038	0.328549	0.253771	0.367094	0.396836	0.416698	0.515524	0.36817	0.446343	0.394919	1.20201	0.322628	0.370259	0.343181	0.391	0.31192	0.347798	1.05859
2.59_352.0759n	352.076	359.076	2.58933	0.351472	0.263838	0.510978	0.616101	0.417479	0.790009	0.501566	0.357546	0.476123	0.180472	0.181253	0.212513	0.345809	0.233051	0.207057	0.214039	0.224885	0.472325	0.641636	0.200273	0.355755	0.134162	0.0866502	0.283695	0.595844
13.56_519.3326n	519.333	520.34	13.5566	0.3499	0.398668	0.492895	0.60889	0.575835	0.557977	0.755609	0.395196	0.516871	1.22749	1.44226	1.07499	1.67222	1.1026	1.26817	1.48603	1.32482	2.56316	1.1692	1.18729	1.09277	0.950737	0.889357	1.05787	2.04668
2.17_320.1736n	320.174	321.181	2.16702	0.347891	0.575293	0.715412	0.688148	0.559951	0.924221	0.560491	0.635173	0.625823	0.532625	0.157856	0.346688	0.529257	0.610202	0.54657	0.649896	0.481871	0.76998	0.281716	0.185909	0.541939	0.501041	0.24397	0.350915	0.560726
22.31_557.4258m/z		557.426	22.3082	0.347743	0.353222	0.321131	0.323551	0.319233	0.421513	0.360942	0.36438	0.351464	0.350101	0.35115	0.357927	0.374644	0.475201	0.359701	0.379465	0.378313	1.07639	0.384486	0.475411	0.491618	0.440824	0.3782	0.434108	1.23514
17.25_494.3457n	494.346	517.337	17.2471	0.347241	0.380075	0.385594	0.414206	0.401338	0.446809	0.381722	0.392356	0.393668	0.455943	0.46655	0.449558	0.4882	0.623201	0.461663	0.493617	0.491247	1.24787	0.319887	0.367161	0.382142	0.367349	0.31088	0.349484	0.887764
0.64_105.0431n	105.043	147.077	0.637083	0.346216	0.260805	0.233946	0.370633	0.259478	0.282266	0.352639	0.370178	0.30952	0.334045	0.298701	0.208131	0.212182	0.288091	0.230766	0.223279	0.256456	0.828562	0.433331	0.441726	0.229412	0.443856	0.255699	0.360805	1.16569
4.82_898.1929n	898.193	881.19	4.81565	0.34403	0.332584	0.478101	0.499361	0.506178	0.562735	0.406097	0.296745	0.428229	0.164143	0.296301	0.196359	0.377336	0.233466	0.277335	0.308602	0.264792	0.618342	0.327517	0.264898	0.588022	0.161838	0.135798	0.295615	0.690319
21.29_762.4627n	762.463	393.23	21.2888	0.342488	0.372507	0.338454	0.353678	0.350798	0.453663	0.390296	0.372601	0.371811	0.463415	0.358682	0.450248	0.479942	0.612687	0.471665	0.569677	0.486617	1.30878	0.35142	0.410016	0.46533	0.412472	0.369326	0.401713	1.08042
8.21_610.1896n	610.19	611.197	8.21012	0.341082	0.161886	0.231828	0.319327	0.200833	0.254927	0.437966	0.225258	0.271639	0.422287	0.484595	0.18675	0.425319	0.629063	0.295884	0.433445	0.411049	1.51322	0.273515	0.173282	0.275841	0.325428	0.157405	0.241094	0.887555
10.08_332.1988n	332.199	333.206	10.0801	0.339807	0.268672	0.559613	0.608349	0.5358	0.528741	0.413434	0.60458	0.482375	0.330702	0.133932	0.211967	0.354869	0.213901	0.272336	0.444029	0.280248	0.580976	0.207897	0.196134	0.565279	0.255889	0.345873	0.314214	0.651391
1.60_229.0412n	229.041	230.048	1.59677	0.339344	0.382994	0.356941	0.379431	0.336807	0.368766	0.44191	0.311294	0.364686	0.533649	0.508686	1.89896	0.458083	0.654324	0.489959	0.5855	0.732738	2.00923	0.298844	0.300541	0.213307	0.2546	0.329288	0.279316	0.765908
23.03_126.9566m/z		126.957	23.0277	0.337327	0.310262	0.375402	0.376149	0.402009	0.356392	0.359407	0.305977	0.352866	0.428447	0.377229	0.417881	0.398027	0.546648	0.40691	0.479157	0.436328	1.23653	0.300136	0.429838	0.443448	0.381506	0.34486	0.379957	1.07678
22.12_331.3557n	331.356	395.371	22.124	0.337003	0.223329	0.256949	0.284976	0.227811	0.312299	0.255887	0.271024	0.27116	0.434399	0.341806	0.318463	0.283855	0.311645	0.379662	0.331644	0.343068	1.26519	0.156845	0.196399	0.176126	0.211999	0.102199	0.168714	0.622192
0.63_475.1771m/z		475.177	0.626117	0.336112	0.306278	0.492535	0.646509	0.536429	0.621478	0.360795	0.380957	0.460137	0.538483	0.581059	0.286412	0.641538	0.564118	0.610193	0.637839	0.551377	1.19829	0.504563	0.163429	0.788712	0.390289	0.272122	0.423823	0.921081
22.47_242.8773n	242.877	284.911	22.4682	0.336026	0.352116	0.436297	0.443522	0.417729	0.452777	0.365636	0.355381	0.394935	0.482362	0.495702	0.482211	0.501969	0.644549	0.48163	0.507289	0.513673	1.30065	0.365357	0.439321	0.45958	0.415079	0.358602	0.407588	1.03204
7.43_637.2664n	637.266	638.274	7.43152	0.335133	0.485882	1.41337	1.37407	1.41299	1.6413	0.711971	0.560433	0.991893	0.267527	0.158362	0.310418	0.388514	0.142439	0.211323	0.356987	0.262224	0.264367	0.438611	0.275296	1.40629	0.463173	0.531976	0.623069	0.628162
5.81_732.1642n	732.164	733.171	5.80823	0.334195	0.388487	0.380836	0.423955	0.395107	0.387302	0.402023	0.315384	0.378411	0.225558	0.367979	0.340042	0.388356	0.49293	0.365898	0.403704	0.369209	0.975683	0.188061	0.297046	0.240763	0.265692	0.162157	0.230744	0.609769
22.46_160.9702n	160.97	167.987	22.4626	0.334008	0.352258	0.442266	0.445495	0.411408	0.441294	0.361853	0.372826	0.395176	0.482758	0.515141	0.499002	0.528186	0.672795	0.48926	0.528629	0.530825	1.34326	0.388636	0.439113	0.466444	0.435368	0.383535	0.422619	1.06945
2.76_352.0792n	352.079	359.073	2.76482	0.333264	0.291141	0.330698	0.338854	0.355485	0.347367	0.35305	0.376942	0.34085	0.564542	0.573094	3.17082	0.588944	0.489387	0.479448	0.547257	0.916214	2.68802	0.182758	0.248213	0.25506	0.17485	0.237402	0.219657	0.644437
8.79_273.2672n	273.267	274.274	8.78597	0.332421	0.3267	0.579886	0.549702	0.429865	0.511242	0.402594	0.345535	0.434743	0.186229	0.177696	0.165612	0.192164	0.242182	0.164622	0.179255	0.186823	0.429732	0.460363	0.431817	0.687202	0.555614	0.520949	0.531189	1.22185
3.36_358.0667n	358.067	359.073	3.36247	0.33204	0.271291	0.277613	0.302812	0.291331	0.319929	0.302238	0.254476	0.293966	0.383286	0.319604	0.906336	0.414653	0.18829	0.302684	0.28875	0.400515	1.36245	0.185324	0.237099	0.217014	0.197473	0.161011	0.199584	0.678936
23.98_113.9637m/z		113.964	23.9817	0.331875	0.336734	0.359461	0.39793	0.388102	0.402903	0.34677	0.336222	0.3625	0.405523	0.429741	0.413402	0.430312	0.564624	0.406937	0.440633	0.441596	1.2182	0.301908	0.351532	0.37628	0.367035	0.296736	0.338698	0.93434
22.31_1141.7765m/z		1141.78	22.3141	0.331623	0.330049	0.247069	0.307182	0.297826	0.327122	0.339623	0.379341	0.319979	0.308202	0.328248	0.335017	0.337225	0.443654	0.303322	0.388547	0.349173	1.09124	0.395691	0.399012	0.471035	0.482339	0.379267	0.425469	1.32968
5.80_276.0488n	276.049	553.134	5.80275	0.331247	0.400913	0.469241	0.491409	0.474743	0.490511	0.422504	0.341124	0.427712	0.275936	0.372399	0.391428	0.435932	0.470422	0.399893	0.463051	0.401294	0.938236	0.265597	0.358452	0.348728	0.30388	0.225445	0.30042	0.70239
21.37_819.5046n	819.505	820.589	21.371	0.330675	0.350611	0.374977	0.304854	0.343502	0.397872	0.351782	0.352062	0.350792	0.342131	0.436675	0.461382	0.314726	0.212295	0.425122	0.409568	0.3717	1.0596	0.329137	0.423446	0.407728	0.354346	0.319015	0.366734	1.04545
21.25_340.1801n	340.18	373.216	21.2503	0.329326	0.352794	0.259141	0.27339	0.284008	0.437128	0.368096	0.356819	0.332588	0.294753	0.294911	0.280348	0.309289	0.387809	0.28301	0.318873	0.309856	0.931653	0.260908	0.292144	0.320934	0.30268	0.249552	0.285243	0.857649
6.58_702.1573n	702.157	685.154	6.58152	0.327903	0.319712	0.298292	0.295879	0.243762	0.359383	0.330848	0.38858	0.320545	0.334046	0.416403	0.202059	0.298321	1.42571	0.33048	0.351019	0.47972	1.49658	0.059436	0.113475	0.0733684	0.179867	0.0388081	0.0929909	0.290103
20.20_369.1827m/z		369.183	20.2029	0.327253	0.362703	0.293703	0.316665	0.325252	0.445561	0.376278	0.360026	0.35093	0.35668	0.375876	0.356725	0.386794	0.494128	0.359624	0.393171	0.389	1.10848	0.331931	0.363172	0.417424	0.399767	0.330052	0.368469	1.04998
17.37_450.3195n	450.319	473.309	17.3732	0.326995	0.354678	0.380513	0.399778	0.387303	0.42683	0.350607	0.369408	0.374514	0.485109	0.522913	0.493588	0.530005	0.676739	0.51082	0.522546	0.534531	1.42727	0.329719	0.390632	0.401451	0.372527	0.331427	0.365151	0.975
21.74_505.5034n	505.503	512.503	21.7443	0.326959	0.342438	0.419428	0.437796	0.421274	0.396714	0.342786	0.34852	0.379489	0.449532	0.470488	0.460605	0.4837	0.623736	0.461544	0.490295	0.491414	1.29494	0.250932	0.295778	0.322261	0.300293	0.245838	0.28302	0.745793
5.35_224.0292n	224.029	231.029	5.34757	0.32669	0.33248	0.369246	0.399497	0.400411	0.414522	0.37871	0.357708	0.372408	0.203113	0.339426	0.352676	0.338467	0.308157	0.283863	0.346282	0.310283	0.833182	0.226533	0.381787	0.371616	0.345838	0.250567	0.315268	0.846567
21.21_545.4014m/z		545.401	21.2064	0.326654	0.354263	0.247741	0.267749	0.272633	0.399876	0.352736	0.355582	0.322154	0.31518	0.322808	0.313441	0.346336	0.440018	0.316234	0.355053	0.344153	1.06829	0.344756	0.407509	0.422774	0.425015	0.330587	0.386128	1.19858
22.72_274.9059n	274.906	282.911	22.7206	0.326232	0.342761	0.405148	0.430921	0.399223	0.435283	0.360216	0.345287	0.380634	0.453113	0.49337	0.473092	0.492019	0.636331	0.457671	0.499843	0.500777	1.31564	0.309242	0.355137	0.376059	0.357549	0.302279	0.340053	0.893387
10.05_424.3339n	424.334	407.331	10.0526	0.32343	0.420233	0.667247	0.804897	0.725632	0.763619	0.562728	0.483473	0.593908	1.2154	0.674436	0.786243	1.2949	1.56912	1.29073	1.4887	1.1885	2.00116	0.412101	0.52753	0.833669	0.411951	0.467748	0.5306	0.893405
21.55_413.3205m/z		413.32	21.552	0.321424	0.34321	0.390026	0.389104	0.360057	0.42229	0.349399	0.344169	0.36496	0.397476	0.397012	0.39877	0.435142	0.54979	0.409664	0.435807	0.431951	1.18356	0.406217	0.46797	0.508066	0.449529	0.404691	0.447295	1.2256
22.43_401.2187m/z		401.219	22.4336	0.31957	0.330562	0.408526	0.398174	0.412522	0.441524	0.364884	0.372503	0.381033	0.424561	0.482436	0.478594	0.433374	0.505751	0.471992	0.43276	0.461353	1.21079	0.259714	0.247387	0.317144	0.303363	0.229202	0.271362	0.712174
22.83_247.1667m/z		247.167	22.8303	0.318825	0.335585	0.365568	0.37824	0.365714	0.398255	0.340029	0.335472	0.354711	0.409119	0.419961	0.41194	0.435747	0.551778	0.405036	0.436398	0.438568	1.23641	0.315265	0.376004	0.391431	0.354546	0.305758	0.348601	0.982775
23.98_89.5068m/z		89.5068	23.9817	0.316908	0.321745	0.372766	0.392733	0.378887	0.395522	0.33484	0.339096	0.356562	0.408748	0.44777	0.426684	0.439515	0.566914	0.415943	0.438576	0.449164	1.25971	0.289986	0.346631	0.360218	0.346613	0.288872	0.326464	0.915588
4.01_208.0374n	208.037	191.034	4.00955	0.315219	0.294414	0.135698	0.16898	0.165004	0.137726	0.331325	0.310111	0.23231	0.398093	0.449592	0.255833	0.310699	0.654428	0.312656	0.335841	0.388163	1.67089	0.160732	0.283731	0.156558	0.222629	0.167514	0.198233	0.853313
21.50_545.4048m/z		545.405	21.4972	0.315089	0.330968	0.310092	0.301241	0.29131	0.384916	0.330692	0.339997	0.325538	0.345411	0.341816	0.340945	0.366628	0.449022	0.349594	0.368059	0.365925	1.12406	0.441384	0.490073	0.539635	0.51006	0.432539	0.482739	1.48289
20.92_257.2391n	257.239	265.253	20.9158	0.314076	0.31999	0.360838	0.353631	0.348749	0.396526	0.328532	0.341666	0.345501	0.401338	0.386497	0.380137	0.45722	0.53675	0.389785	0.431503	0.426176	1.2335	0.280324	0.38384	0.347894	0.329646	0.286216	0.325584	0.942354
22.73_247.8980n	247.898	270.887	22.7261	0.312466	0.326009	0.374827	0.399917	0.376196	0.413114	0.342986	0.325381	0.358862	0.417641	0.443421	0.431254	0.446724	0.580498	0.413934	0.46183	0.456472	1.272	0.308976	0.352243	0.375043	0.362598	0.307026	0.341177	0.95072
19.92_180.1485n	180.149	399.313	19.9177	0.312253	0.321916	0.315505	0.339953	0.330267	0.368931	0.323893	0.347174	0.332487	0.346516	0.366613	0.355493	0.381129	0.48936	0.356335	0.387194	0.383234	1.15263	0.343838	0.413893	0.43023	0.418948	0.33341	0.388064	1.16716
21.68_627.5304m/z		627.53	21.6782	0.310726	0.325444	0.302642	0.323028	0.300363	0.375454	0.335083	0.329043	0.325223	1.743	1.20349	1.56305	1.48096	1.31378	1.16131	1.49718	1.42325	4.37624	0.416023	1.62824	2.65993	1.88188	2.43559	1.80433	5.54799
22.34_327.3170n	327.317	369.351	22.338	0.308571	0.313177	0.32568	0.349395	0.340638	0.384811	0.326039	0.324096	0.334051	0.372599	0.374383	0.372784	0.38185	0.507569	0.363413	0.403484	0.396583	1.18719	0.721939	0.901352	0.944841	0.797076	0.70411	0.813863	2.43635
22.27_1247.8260m/z		1247.83	22.273	0.3083	0.30464	0.247727	0.300142	0.28913	0.300624	0.303783	0.272069	0.290802	0.263418	0.175725	0.174239	0.303633	0.301677	0.189211	0.28594	0.241978	0.832106	0.263837	0.202779	0.427311	0.383075	0.376824	0.330765	1.13743
5.35_1452.2874n	1452.29	1459.29	5.34757	0.307955	0.315344	0.369783	0.388205	0.385537	0.386934	0.356318	0.325416	0.354437	0.22428	0.370206	0.362621	0.365737	0.366249	0.302402	0.362318	0.336259	0.948714	0.196093	0.32504	0.306573	0.300482	0.210006	0.267639	0.75511
0.03_89.5068m/z		89.5068	0.0251167	0.304339	0.307939	0.34025	0.357252	0.346361	0.280284	0.331211	0.251523	0.314895	0.369598	0.367764	0.369023	0.385897	0.502698	0.273147	0.40887	0.382428	1.21446	0.283849	0.336714	0.454462	0.439933	0.242813	0.351554	1.11642
0.03_138.9570n	138.957	139.964	0.0251167	0.302493	0.30602	0.335108	0.357012	0.343589	0.299714	0.320016	0.257333	0.315161	0.363547	0.368455	0.368442	0.389351	0.499978	0.295262	0.403247	0.38404	1.21855	0.279764	0.320087	0.403096	0.386882	0.240489	0.326064	1.0346
14.48_394.2872n	394.287	401.287	14.4834	0.30139	0.306643	0.322593	0.343484	0.333462	0.367801	0.301061	0.340589	0.327128	0.359755	0.394431	0.364953	0.385818	0.494181	0.377834	0.380866	0.393977	1.20435	0.435009	0.504203	0.501541	0.479317	0.429573	0.469929	1.43653
3.17_657.1424n	657.142	664.142	3.17057	0.301114	0.316874	0.553326	0.61646	0.598039	0.548701	0.546495	0.313378	0.474298	0.34563	0.292059	0.58445	0.573397	0.0896982	0.412002	0.470416	0.395379	0.833608	0.893822	0.235552	0.690715	0.261015	0.417531	0.499727	1.05361
16.90_472.3550n	472.355	455.352	16.8962	0.300905	0.3157	0.335072	0.439728	0.380842	0.352919	0.438695	0.305782	0.358705	3.38534	0.590351	3.54408	1.75137	2.65171	2.27093	3.94806	2.59169	7.22513	0.532751	0.78345	0.436604	0.636272	0.755068	0.628829	1.75305
14.24_290.2464n	290.246	313.236	14.2366	0.300047	0.31061	0.365341	0.388489	0.381392	0.410957	0.318953	0.337999	0.351724	0.357377	0.356732	0.348232	0.375443	0.457894	0.369011	0.388434	0.379017	1.0776	0.46519	0.52521	0.547037	0.526506	0.459745	0.504738	1.43504
1.61_144.0214n	144.021	186.059	1.6132	0.299366	0.395603	0.305934	0.261573	0.327823	0.315723	0.312155	0.356	0.321772	0.403976	0.419132	1.15685	0.403576	0.237801	0.290744	0.342117	0.464885	1.44477	0.202775	0.204041	0.282581	0.304932	0.294338	0.257733	0.800981
3.62_434.1247n	434.125	457.114	3.62025	0.298856	0.546537	0.309667	0.33846	0.309337	0.31369	0.432453	0.317012	0.358251	0.149378	0.208948	0.151447	0.164294	0.140354	0.137897	0.166407	0.159818	0.446105	0.191265	0.0902192	0.129644	0.149582	0.133285	0.138799	0.387435
21.73_422.3288n	422.329	461.351	21.7332	0.297541	0.32136	0.236039	0.247394	0.244392	0.389697	0.330935	0.322066	0.298678	0.278581	0.2629	0.256926	0.293152	0.364503	0.27581	0.305136	0.291001	0.974297	0.292002	0.330534	0.366413	0.329622	0.275946	0.318903	1.06772
9.77_287.2828n	287.283	288.29	9.76755	0.294473	0.393974	0.478029	0.470727	0.397067	0.392696	0.00129546	0.369869	0.349766	0.0310983	0.0299037	0.00249402	0.012388	0.901466	0.000832977	0.000678565	0.139837	0.399802	0.552363	0.640876	0.789503	0.0136272	0.617009	0.522675	1.49436
7.09_672.1465n	672.146	673.154	7.0915	0.294158	0.262104	0.320505	0.358627	0.272985	0.486672	0.296789	0.294133	0.323247	0.385539	0.454204	0.163194	0.542837	0.965494	0.619282	0.56661	0.528166	1.63394	0.170679	0.139991	0.214564	0.214931	0.0900097	0.166035	0.513648
21.16_890.4589n	890.459	446.237	21.1571	0.291829	0.309976	0.307835	0.3257	0.325814	0.393209	0.336195	0.331378	0.327742	0.288519	0.46284	0.418337	0.364959	0.584154	0.407898	0.426896	0.421943	1.28743	0.220551	0.329733	0.221326	0.227601	0.196105	0.239063	0.729425
22.41_1446.0554n	1446.06	1469.05	22.41	0.289363	0.29735	0.179221	0.210769	0.262443	0.276138	0.310024	0.352056	0.27217	0.172718	0.166965	0.229425	0.233377	0.320636	0.19424	0.255503	0.224695	0.825567	0.326317	0.270551	0.237558	0.366497	0.296011	0.299387	1.1
22.24_532.4179n	532.418	1087.76	22.2432	0.288314	0.28887	0.204561	0.205283	0.211429	0.312711	0.286619	0.31817	0.264495	0.199288	0.225341	0.243968	0.239081	0.325438	0.230669	0.247149	0.244419	0.924099	0.319393	0.359205	0.396555	0.352053	0.273981	0.340238	1.28637
22.31_874.5188n	874.519	857.516	22.3082	0.287988	0.298919	0.30791	0.291741	0.276179	0.354683	0.311711	0.344002	0.309142	0.296119	0.325421	0.372806	0.33611	0.489086	0.358092	0.362819	0.362922	1.17397	0.245428	0.344443	0.230992	0.238805	0.224013	0.256736	0.830481
1.28_113.9636m/z		113.964	1.27872	0.286713	0.285392	0.295282	0.306577	0.316866	0.266431	0.294458	0.229682	0.285175	0.295091	0.30227	0.301309	0.323688	0.41909	0.24224	0.334866	0.316936	1.11137	0.248076	0.275095	0.364229	0.363021	0.220021	0.294088	1.03126
4.82_1078.2343n	1078.23	1079.24	4.81565	0.285877	0.279314	0.403059	0.425954	0.435888	0.472288	0.342365	0.250543	0.361911	0.137135	0.252745	0.173185	0.323862	0.190298	0.242255	0.265682	0.226452	0.625711	0.269756	0.225643	0.483584	0.13964	0.117123	0.247149	0.6829
13.29_316.2037n	316.204	317.211	13.2935	0.285143	0.277367	0.592372	0.655822	0.553983	0.508003	0.50564	0.641646	0.502497	0.248323	0.0831334	0.1834	0.241886	0.172877	0.196082	0.348065	0.210538	0.418984	0.144569	0.0841908	0.497635	0.252754	0.208403	0.23751	0.47266
0.56_168.1193n	168.119	175.119	0.556983	0.284225	0.407757	0.209177	0.306959	0.194422	0.16081	0.282901	0.289582	0.266979	0.57398	0.320874	0.363945	0.339176	0.340871	0.544478	0.509077	0.427486	1.6012	0.424349	0.485584	0.175206	0.335059	0.380211	0.360082	1.34873
21.09_91.0083m/z		91.0083	21.0858	0.283718	0.301853	0.328324	0.35021	0.347716	0.37267	0.312051	0.297159	0.324213	0.362735	0.384358	0.363045	0.389783	0.496785	0.361275	0.388338	0.392331	1.2101	0.27657	0.330581	0.341307	0.331101	0.263691	0.30865	0.951999
6.54_670.1314n	670.131	671.139	6.53753	0.282789	0.366683	0.601545	0.567824	0.527789	0.661917	0.437331	0.474363	0.49003	0.541492	0.720802	0.600645	0.893246	1.417	0.816916	0.986992	0.85387	1.74248	0.382703	0.665293	0.62413	1.08538	0.396154	0.630732	1.28713
22.13_1081.7386n	1081.74	1104.75	22.1301	0.282591	0.288218	0.18986	0.214117	0.223016	0.283034	0.282682	0.315042	0.25982	0.221479	0.245378	0.239018	0.25074	0.314515	0.226467	0.254743	0.250334	0.963491	0.325411	0.346205	0.39879	0.361999	0.31835	0.350151	1.34767
6.29_512.1893n	512.189	535.177	6.28535	0.281972	0.334607	0.421143	0.405292	0.378787	0.395109	0.304703	0.210005	0.341452	0.305998	0.122381	0.345763	0.306794	0.46802	0.368387	0.440602	0.336849	0.98652	0.549576	0.295308	0.277749	0.12787	0.153213	0.280743	0.822203
3.17_319.5694n	319.569	662.128	3.17057	0.28086	0.289646	0.604254	0.634413	0.603417	0.540335	0.532994	0.29461	0.472566	0.354584	0.308377	0.636984	0.603873	0.0799087	0.436734	0.491815	0.416039	0.880383	0.882834	0.223911	0.714188	0.26284	0.442149	0.505185	1.06902
22.15_338.3187n	338.319	339.345	22.1539	0.276487	0.372591	1.80026	0.787101	0.413943	0.336717	0.803756	0.641247	0.679012	2.3073	0.71462	0.395883	0.446972	0.668857	0.5412	0.536959	0.801684	1.18066	0.523781	0.633749	0.583205	0.876182	0.556985	0.634781	0.934858
0.61_254.1483n	254.148	219.134	0.609683	0.27555	0.167321	0.164408	0.270192	0.179486	0.198527	0.182233	0.283753	0.215184	0.395419	0.256673	0.270684	0.391056	0.19844	0.194433	0.182181	0.269841	1.254	0.295384	0.358267	0.399097	0.215779	0.159219	0.285549	1.327
6.44_314.0747n	314.075	315.086	6.44438	0.275518	0.387066	0.625126	0.570537	0.628577	0.77164	0.362718	0.346827	0.496001	0.305796	0.336111	0.263705	0.757661	0.171065	0.600363	0.654144	0.441264	0.889643	0.372369	0.225319	0.656942	0.309496	0.180092	0.348844	0.703312
21.55_480.4222m/z		480.422	21.5465	0.274978	0.288201	0.314078	0.311873	0.291217	0.337267	0.289314	0.291316	0.29978	0.391869	0.343004	0.384624	0.427042	0.535312	0.436861	0.486916	0.429375	1.4323	0.356611	0.43003	0.459357	0.410068	0.347608	0.400735	1.33676
0.03_302.8770n	302.877	303.884	0.0251167	0.274939	0.273614	0.304515	0.320156	0.307632	0.23995	0.29127	0.202804	0.27686	0.340671	0.33465	0.334788	0.356745	0.459622	0.241027	0.376839	0.349192	1.26126	0.209357	0.23715	0.338865	0.333494	0.184626	0.260699	0.941626
14.11_195.0812n	195.081	202.078	14.1051	0.273472	0.253721	0.160465	0.171052	0.189811	0.14443	0.256756	0.503152	0.244107	0.273005	0.196335	0.0985851	0.147102	0.191489	0.153535	0.205035	0.180727	0.740357	0.0698806	0.14978	0.137629	0.219843	0.190299	0.153486	0.628766
9.34_288.2899m/z		288.29	9.33978	0.271627	0.342663	0.416864	0.427187	0.409048	0.364417	0.00209321	0.321998	0.319487	0.0561835	0.126071	0.00377619	0.0127162	0.779072	0.00188372	0.000881857	0.140084	0.438464	0.493177	0.576186	0.665804	0.0218174	0.500242	0.451445	1.41303
14.55_422.3239n	422.324	445.313	14.5492	0.270886	0.278263	0.293123	0.310725	0.29956	0.338221	0.275326	0.305664	0.296471	0.35809	0.39112	0.364939	0.389963	0.498548	0.389773	0.389085	0.39736	1.3403	0.375386	0.44512	0.432436	0.409269	0.375518	0.407546	1.37466
5.35_495.1298m/z		495.13	5.34757	0.270561	0.318577	0.392947	0.407868	0.392448	0.422845	0.342809	0.29589	0.355493	0.174968	0.250685	0.291336	0.274744	0.253314	0.231023	0.287341	0.251916	0.708638	0.255795	0.282745	0.312236	0.257678	0.195927	0.260876	0.733844
7.31_492.1057n	492.106	475.102	7.31083	0.270119	0.26327	0.395414	0.408326	0.336272	0.674483	0.277076	0.248893	0.359232	0.270615	0.355698	0.114257	0.527117	0.899534	0.511935	0.516681	0.456548	1.2709	0.168715	0.104413	0.271414	0.153484	0.0548198	0.150569	0.419142
10.43_206.1640n	206.164	435.325	10.4256	0.269233	0.266799	0.377602	0.384296	0.437866	0.428405	0.323974	0.293292	0.347683	0.77021	0.283543	0.693706	0.55891	0.777629	0.6312	0.889359	0.657794	1.89193	0.293745	0.381794	0.478408	0.227545	0.242482	0.324795	0.934168
21.14_633.4508m/z		633.451	21.1407	0.269182	0.28252	0.195775	0.203646	0.208464	0.320208	0.285641	0.298693	0.258016	0.228465	0.234825	0.232504	0.251538	0.314213	0.232564	0.259922	0.250576	0.971164	0.268594	0.304894	0.32666	0.318746	0.249484	0.293676	1.13821
6.11_578.2348n	578.235	579.242	6.10987	0.267025	0.25451	0.399214	0.414018	0.378422	0.383501	0.339019	0.310051	0.34322	0.192546	0.136237	0.117326	0.180177	0.1942	0.141953	0.200765	0.166172	0.484156	0.157836	0.122092	0.297767	0.136171	0.150499	0.172873	0.50368
0.62_309.1295m/z		309.129	0.62065	0.266539	0.856711	1.06257	0.267964	0.972471	1.04733	0.39845	0.32122	0.649157	0.0282689	0.11239	0.78777	0.927646	0.752178	0.822379	0.899863	0.618642	0.952994	0.0324314	0.91076	1.169	0.175093	1.05	0.667457	1.02819
14.68_612.2998n	612.3	613.307	14.6808	0.266438	0.313487	0.434652	0.473236	0.464878	0.474633	0.392608	0.336191	0.394515	0.692457	0.533273	0.727778	0.712675	0.971308	0.674302	0.77883	0.727232	1.84336	0.246704	0.344533	0.388716	0.343807	0.325172	0.329786	0.835928
22.24_1157.7816m/z		1157.78	22.2432	0.265548	0.279863	0.18166	0.23207	0.253355	0.262241	0.271656	0.300495	0.255861	0.246167	0.277019	0.300021	0.333982	0.402435	0.235816	0.361204	0.308092	1.20414	0.301917	0.299832	0.339396	0.354573	0.282137	0.315571	1.23337
5.35_464.0955n	464.096	429.082	5.34757	0.265435	0.270031	0.312036	0.335014	0.329732	0.340651	0.308533	0.288575	0.306251	0.178297	0.287767	0.304644	0.290636	0.277547	0.244017	0.290625	0.267647	0.873949	0.190572	0.315199	0.310944	0.286899	0.208437	0.26241	0.856847
5.35_538.3420n	538.342	521.339	5.34757	0.263295	0.264285	0.310415	0.327637	0.328398	0.339049	0.311069	0.287468	0.303952	0.145743	0.272082	0.284871	0.274778	0.228886	0.222676	0.275848	0.243555	0.801293	0.147839	0.286807	0.269842	0.244789	0.171337	0.224123	0.737362
7.59_776.2142n	776.214	777.222	7.59055	0.263181	0.43145	0.503952	0.709597	0.730059	0.517275	0.569274	0.309833	0.504328	0.0775887	0.0508595	0.236898	0.145154	0.0172876	0.0887864	0.101734	0.102615	0.20347	0.721608	0.393939	0.832969	0.481763	0.533821	0.59282	1.17547
19.43_282.9112m/z		282.911	19.4297	0.261488	0.288299	0.334542	0.353102	0.33443	0.347785	0.296646	0.28485	0.312643	0.388034	0.42629	0.401595	0.421937	0.550328	0.385906	0.423829	0.428274	1.36985	0.237455	0.284624	0.295992	0.292399	0.236383	0.269371	0.861593
19.97_487.3627m/z		487.363	19.9671	0.2579	0.276232	0.256561	0.276988	0.271451	0.324446	0.280286	0.286002	0.278733	0.286998	0.307971	0.290477	0.312007	0.401314	0.292006	0.31165	0.314632	1.12879	0.29487	0.356419	0.360438	0.353386	0.283053	0.329633	1.18261
22.12_1070.7417m/z		1070.74	22.124	0.257644	0.25356	0.217352	0.205946	0.232245	0.226345	0.257052	0.282749	0.241612	0.191654	0.249258	0.278109	0.290811	0.342189	0.26672	0.299379	0.274017	1.13412	0.334208	0.364966	0.372015	0.396095	0.320552	0.357567	1.47993
13.01_290.4069n	290.407	298.397	13.0138	0.256236	0.324589	0.583604	0.509787	0.385179	0.338976	0.490921	0.501649	0.423868	0.228386	0.00138304	0.030478	0.032246	0.0374721	0.0337161	0.219569	0.0833215	0.196574	0.203554	0.0568557	0.110118	0.355261	0.217994	0.188757	0.44532
17.02_358.3085n	358.308	341.305	17.0168	0.25464	0.280908	0.267179	0.284447	0.283042	0.292039	0.287324	0.275065	0.278081	0.313237	0.31918	0.302871	0.360462	0.443069	0.292876	0.350358	0.340293	1.22372	0.24233	0.253122	0.319508	0.274738	0.212873	0.260514	0.93683
6.57_150.0682n	150.068	133.065	6.56507	0.254433	0.265377	0.290695	0.302113	0.296569	0.326265	0.271301	0.279865	0.285827	0.313054	0.338288	0.320833	0.342553	0.428095	0.329664	0.342082	0.344939	1.20681	0.31338	0.36293	0.383149	0.349314	0.316322	0.345019	1.20709
21.67_364.3072m/z		364.307	21.6727	0.253042	0.27194	0.296084	0.303727	0.289108	0.329589	0.27614	0.269456	0.286136	0.336612	0.338064	0.33247	0.361247	0.461661	0.347687	0.361255	0.362714	1.26763	0.226706	0.281669	0.291439	0.263294	0.220637	0.256749	0.897298
5.35_508.1001n	508.1	491.097	5.35305	0.24962	0.253708	0.307119	0.311484	0.301705	0.320147	0.280699	0.287442	0.288991	0.198879	0.315859	0.327357	0.299273	0.317609	0.255976	0.309435	0.289198	1.00072	0.169469	0.322182	0.300511	0.307832	0.221888	0.264377	0.914828
21.35_460.3904n	460.39	483.375	21.3545	0.246769	0.271112	0.224653	0.256208	0.245094	0.319489	0.277297	0.273101	0.264215	0.41393	0.299931	0.368237	0.451501	0.511283	0.386704	0.493295	0.41784	1.58144	0.258374	0.317776	0.342131	0.317984	0.258924	0.299038	1.13179
2.49_936.2711m/z		936.271	2.49058	0.246305	0.238663	0.221298	0.207	0.254527	0.232961	0.309561	0.353548	0.257983	0.240836	0.343114	0.346196	0.165007	0.180837	0.123947	0.237998	0.233991	0.907002	0.153104	0.119615	0.0639947	0.132484	0.101594	0.114158	0.442503
9.94_424.3339n	424.334	407.331	9.93755	0.24578	0.218283	0.504671	0.655761	0.577797	0.627061	0.378017	0.44128	0.456081	1.09514	0.447756	0.567957	1.06134	1.27553	1.1182	1.38784	0.993395	2.17811	0.255074	0.307946	0.739204	0.217111	0.14562	0.332991	0.730113
5.81_354.0740n	354.074	731.157	5.80823	0.245676	0.315657	0.374214	0.37951	0.37174	0.385872	0.320429	0.245998	0.329887	0.234202	0.343326	0.318019	0.365302	0.463735	0.341527	0.39451	0.351517	1.06557	0.188047	0.264856	0.269726	0.252534	0.162862	0.227605	0.689948
0.05_89.9684n	89.9684	96.9609	0.0470333	0.244423	0.274825	0.274294	0.254391	0.293608	0.234879	0.284539	0.209954	0.258864	0.321527	0.315212	0.28964	0.299228	0.431177	0.210206	0.35317	0.317166	1.22522	0.196165	0.229835	0.371472	0.349055	0.162152	0.261736	1.01109
2.86_314.0770n	314.077	359.073	2.86345	0.244063	0.212164	0.254215	0.235901	0.264917	0.253086	0.266052	0.26788	0.249785	0.402343	0.405342	2.65134	0.419248	0.318747	0.335373	0.396101	0.70407	2.81871	0.151949	0.188864	0.185538	0.127589	0.181829	0.167154	0.669191
11.27_274.3688n	274.369	282.354	11.2701	0.243913	0.332559	0.626442	0.490806	0.33623	0.312465	0.58172	0.486924	0.426382	0.0665428	0.00163432	0.0127465	0.0109619	0.00719114	0.00931289	0.062132	0.0243602	0.0571323	0.120544	0.0172902	0.0553591	0.127029	0.115581	0.0871606	0.204419
22.31_1412.9635n	1412.96	1419.98	22.3082	0.243524	0.254943	0.208995	0.245572	0.263802	0.278314	0.262763	0.260021	0.252242	0.222231	0.346658	0.33452	0.282196	0.449873	0.285857	0.300781	0.317445	1.2585	0.477284	0.4679	0.607716	0.507936	0.435777	0.499323	1.97954
7.34_312.1363n	312.136	313.144	7.34372	0.240993	0.331388	0.763575	0.728731	0.503127	0.530363	0.509756	0.360691	0.496078	0.182202	0.0394951	0.191424	0.167112	0.108424	0.0983941	0.232222	0.14561	0.293523	0.434034	0.207601	0.404491	0.491074	0.390483	0.385537	0.777169
21.44_659.3625m/z		659.363	21.4368	0.24045	0.253724	0.260631	0.282439	0.278899	0.310166	0.254188	0.258801	0.267412	0.273984	0.217024	0.301829	0.297713	0.410422	0.260808	0.32697	0.298393	1.11585	0.303553	0.354639	0.36058	0.376997	0.304693	0.340092	1.27179
0.04_129.9591n	129.959	130.966	0.04155	0.240141	0.238693	0.2588	0.269781	0.266274	0.222911	0.25434	0.204497	0.24443	0.275865	0.288903	0.284266	0.301528	0.379388	0.228168	0.311209	0.295618	1.20942	0.208038	0.243455	0.324784	0.31262	0.175936	0.252966	1.03492
22.14_1349.9231n	1349.92	1314.91	22.1361	0.239646	0.231937	0.205009	0.247521	0.237154	0.237742	0.237272	0.273483	0.23872	0.164212	0.198966	0.180877	0.176772	0.283181	0.130071	0.209852	0.19199	0.804246	0.234195	0.177322	0.252289	0.283404	0.202106	0.229863	0.962896
16.45_522.3554m/z		522.355	16.4521	0.239062	0.233419	0.341604	0.42247	0.382337	0.484375	0.38395	0.241052	0.341034	0.587856	0.594607	0.373394	0.691183	0.96121	0.735517	0.882275	0.689435	2.0216	0.196451	0.2166	0.288228	0.169372	0.16143	0.206416	0.605267
5.35_204.0549n	204.055	249.055	5.34757	0.238301	0.2418	0.284758	0.299305	0.288867	0.300111	0.278777	0.265895	0.274727	0.172098	0.262003	0.271015	0.260637	0.258641	0.219526	0.265701	0.244232	0.888998	0.160521	0.282042	0.271148	0.258043	0.189455	0.232242	0.845355
21.41_654.3322m/z		654.332	21.4093	0.237035	0.25737	0.247303	0.269449	0.258509	0.316957	0.260816	0.255109	0.262818	0.28702	0.273923	0.284676	0.306235	0.3836	0.284899	0.315608	0.305137	1.16102	0.303272	0.335136	0.359975	0.347662	0.288249	0.326859	1.24367
21.86_640.5384n	640.538	641.546	21.8566	0.236954	0.250622	0.236502	0.225299	0.217589	0.28828	0.246116	0.250552	0.243989	1.37661	0.817477	0.950129	1.0987	1.09136	1.09281	1.06913	1.07089	4.38907	0.362848	1.68664	2.90681	1.66037	2.32231	1.7878	7.32736
22.31_875.6418m/z		875.642	22.3082	0.236312	0.238362	0.197035	0.219648	0.210075	0.275341	0.240819	0.253178	0.233846	0.217272	0.230491	0.237038	0.229435	0.291193	0.232648	0.245409	0.240498	1.02844	0.29981	0.372113	0.39254	0.319271	0.29246	0.335239	1.43359
4.82_180.1721n	180.172	163.169	4.82113	0.23432	0.23277	0.292934	0.308647	0.313955	0.339007	0.264158	0.219996	0.275723	0.180804	0.244762	0.204257	0.281359	0.250092	0.231116	0.253547	0.235134	0.852789	0.250822	0.249581	0.368845	0.205641	0.169406	0.248859	0.902567
8.13_469.3310m/z		469.331	8.13342	0.231723	0.272213	0.523298	0.562353	0.574634	0.658558	0.379283	0.365265	0.445916	2.33859	0.785155	1.31146	2.21655	2.24537	2.39771	3.23807	2.07613	4.65588	0.208812	0.192026	0.772461	0.249057	0.199005	0.324272	0.727205
22.31_338.1693n	338.169	380.21	22.3141	0.231361	0.24359	0.246898	0.260418	0.266782	0.364119	0.267585	0.256521	0.267159	0.291011	0.300435	0.331283	0.328315	0.455845	0.308411	0.383085	0.342627	1.28248	0.251937	0.340929	0.340718	0.29193	0.268361	0.298775	1.11834
21.11_452.3590m/z		452.359	21.1078	0.231089	0.253818	0.230959	0.251353	0.249157	0.293453	0.260731	0.258317	0.253609	0.298927	0.2995	0.311324	0.335012	0.414419	0.297021	0.338127	0.327762	1.29239	0.236873	0.272511	0.291457	0.287648	0.231027	0.263903	1.04059
5.34_774.1183n	774.118	813.097	5.33662	0.230454	0.241492	0.267999	0.269941	0.256927	0.271123	0.248936	0.238046	0.253115	0.286161	0.361953	0.338193	0.346055	0.510245	0.322036	0.367147	0.361684	1.42894	0.161503	0.247185	0.239326	0.276863	0.183716	0.221719	0.875961
11.26_186.0470n	186.047	209.05	11.2591	0.229843	0.263874	0.396764	0.358776	0.291251	0.288285	0.348523	0.339835	0.314644	0.174203	0.0625468	0.109306	0.109107	0.118925	0.0988868	0.180655	0.121947	0.387572	0.213337	0.133887	0.190161	0.242771	0.209515	0.197934	0.629073
22.31_1337.8402m/z		1337.84	22.3082	0.229183	0.200285	0.182864	0.240163	0.11723	0.151201	0.210497	0.272081	0.200438	0.23571	0.10834	0.116486	0.131297	0.241934	0.0765566	0.138175	0.149785	0.747291	0.079148	0.0650438	0.0873758	0.10322	0.072695	0.0814966	0.406593
23.01_452.7798n	452.78	494.812	23.0058	0.228534	0.238082	0.28807	0.299461	0.285889	0.306233	0.253206	0.241115	0.267574	0.328351	0.35261	0.338103	0.350822	0.458839	0.327246	0.355711	0.358812	1.34098	0.203758	0.24235	0.26053	0.254854	0.216201	0.235538	0.880275
21.93_921.4791n	921.479	904.476	21.9257	0.228479	0.248694	0.0857453	0.319224	0.287197	0.345641	0.272854	0.252352	0.255023	0.38218	0.359944	0.401122	0.363337	0.480334	0.128698	0.39326	0.358411	1.4054	0.182306	0.2159	0.239644	0.244459	0.192311	0.214924	0.842762
23.14_203.9056n	203.906	236.939	23.1428	0.227513	0.235961	0.268966	0.286882	0.274888	0.296787	0.248	0.237764	0.259595	0.297278	0.31511	0.305156	0.32171	0.412336	0.29572	0.325849	0.324737	1.25094	0.197812	0.22505	0.238303	0.233584	0.195347	0.218019	0.839843
21.04_487.3659m/z		487.366	21.0419	0.227015	0.233511	0.22293	0.244072	0.23894	0.276453	0.243748	0.242776	0.241181	0.280469	0.256402	0.278956	0.306428	0.39211	0.263648	0.290074	0.295441	1.22498	0.262973	0.291928	0.300372	0.299053	0.244998	0.279865	1.1604
4.83_743.1561m/z		743.156	4.82662	0.226901	0.234436	0.286638	0.300866	0.301311	0.302808	0.247545	0.225233	0.265717	0.233015	0.292364	0.242114	0.30347	0.372019	0.266823	0.289836	0.285663	1.07506	0.204045	0.208513	0.276124	0.188395	0.1424	0.203895	0.76734
22.12_397.2163m/z		397.216	22.124	0.226873	0.237996	0.278404	0.27827	0.257653	0.320094	0.247181	0.244281	0.261344	0.306496	0.316785	0.313405	0.31985	0.411973	0.312496	0.317505	0.328359	1.25642	0.229499	0.308345	0.302953	0.270506	0.23571	0.269403	1.03083
13.56_312.1725n	312.172	313.18	13.5566	0.226538	0.274193	0.232847	0.293928	0.397088	0.324231	0.34154	0.366865	0.307154	0.222669	0.105096	0.172955	0.213338	0.639784	0.238684	0.399167	0.284528	0.926336	0.393935	0.316659	0.417452	0.44008	0.164534	0.346532	1.1282
1.61_347.1039n	347.104	370.093	1.60773	0.226489	0.329363	0.222982	0.170326	0.247255	0.224949	0.233138	0.27137	0.240734	0.342947	0.365154	1.21789	0.344747	0.174423	0.228737	0.275991	0.421413	1.75053	0.117396	0.122126	0.156562	0.19256	0.194908	0.15671	0.650969
13.80_457.3982m/z		457.398	13.8034	0.226236	0.241575	0.293504	0.252873	0.430419	0.259488	0.342235	0.653857	0.337523	0.713327	1.12054	0.52991	0.621446	1.16535	0.4785	1.00854	0.805373	2.38613	0.105647	0.164471	0.481816	0.376258	0.431087	0.311856	0.923954
21.25_157.0909n	157.091	337.167	21.2503	0.226235	0.198568	0.214582	0.215095	0.224987	0.292423	0.225816	0.222943	0.227581	0.259744	0.316282	0.250923	0.264419	0.351088	0.220561	0.250972	0.273427	1.20145	0.249051	0.31121	0.285048	0.247774	0.232068	0.26503	1.16455
22.28_1163.7886m/z		1163.79	22.279	0.226186	0.232729	0.168192	0.189824	0.212214	0.223521	0.229615	0.26878	0.218883	0.196441	0.248336	0.245203	0.240836	0.326964	0.21314	0.272708	0.24909	1.13801	0.275748	0.287091	0.350379	0.335851	0.280812	0.305976	1.3979
13.84_590.3372n	590.337	613.308	13.8363	0.225719	0.236423	0.446975	0.46651	0.485414	0.544148	0.32735	0.320515	0.381632	0.716127	0.527698	0.583753	0.774254	0.897144	0.709685	0.87551	0.72631	1.90317	0.202433	0.173423	0.461879	0.203988	0.136893	0.235723	0.617672
22.11_540.5348m/z		540.535	22.1129	0.225715	0.233653	0.286999	0.300912	0.280869	0.287705	0.236073	0.244329	0.262032	0.31765	0.34065	0.329252	0.340609	0.43738	0.321324	0.342699	0.347081	1.32457	0.151892	0.190198	0.196713	0.169138	0.14833	0.171254	0.653562
21.41_558.2129n	558.213	581.243	21.4093	0.22537	0.240129	0.24987	0.263874	0.252216	0.298336	0.246087	0.248916	0.2531	0.278139	0.285196	0.287691	0.300466	0.383335	0.285924	0.318629	0.305626	1.20753	0.332667	0.377994	0.402071	0.383045	0.32464	0.364083	1.4385
21.97_2284.5521n	2284.55	1165.29	21.9715	0.224954	0.232209	0.0702826	0.191325	0.237281	0.197777	0.24085	0.272716	0.208424	0.141826	0.277656	0.19903	0.265475	0.389687	0.125624	0.305102	0.243486	1.16822	0.160068	0.0925254	0.15467	0.230797	0.150726	0.157757	0.756904
18.62_402.2259n	402.226	425.215	18.6236	0.22472	0.240638	0.20684	0.215799	0.209667	0.275361	0.238763	0.248629	0.232552	0.250097	0.275281	0.262487	0.270589	0.351114	0.25954	0.269926	0.277005	1.19115	0.231175	0.272369	0.277732	0.271618	0.228116	0.256202	1.1017
22.20_760.4846m/z		760.485	22.2016	0.224002	0.252409	0.360661	0.39818	0.255251	0.309703	0.272066	0.242192	0.289308	0.107583	0.28542	0.0117021	0.152117	0.419931	0.209079	0.175893	0.194532	0.672405	0.23444	0.000430449	0.35367	0.188779	0.139939	0.183452	0.634105
23.97_135.9715n	135.972	199.978	23.9708	0.223665	0.232583	0.266575	0.283509	0.272649	0.282682	0.241761	0.238264	0.255211	0.294917	0.313855	0.302085	0.316238	0.402979	0.292713	0.318659	0.320207	1.25467	0.202699	0.243812	0.247494	0.242075	0.198639	0.226944	0.88924
0.62_251.1101n	251.11	293.134	0.615167	0.223426	6.92273	8.89597	0.307182	9.32804	9.70199	0.267498	0.210842	4.48221	0.281885	0.499813	13.4855	7.0149	6.87187	6.45774	7.23208	5.97768	1.33365	0.229027	9.46114	9.82107	0.208578	4.35061	4.81409	1.07404
18.34_271.2626m/z		271.263	18.3384	0.22323	0.203589	0.18987	0.209566	0.193457	0.228405	0.186896	0.214786	0.206225	0.221309	0.176066	0.232718	0.240909	0.330593	0.215981	0.22926	0.235262	1.1408	0.122908	0.157731	0.142601	0.157509	0.131295	0.142409	0.690551
21.02_442.3801n	442.38	425.377	21.02	0.223083	0.262621	0.310225	0.382823	0.354749	0.380644	0.308618	0.277376	0.312517	2.87503	0.938555	2.41099	3.20611	4.84646	4.5504	5.83232	3.52284	11.2725	0.270838	0.359943	0.365085	0.408595	0.325701	0.346032	1.10724
4.83_554.1063n	554.106	519.092	4.82662	0.222753	0.231298	0.266329	0.274255	0.269363	0.285413	0.244104	0.227934	0.252681	0.223015	0.288781	0.24958	0.28834	0.326107	0.251801	0.279358	0.272426	1.07814	0.203438	0.228665	0.298078	0.209797	0.1625	0.220496	0.872625
2.34_423.1763n	423.176	446.166	2.33702	0.222744	0.0540354	0.141707	0.174109	0.139673	0.1511	0.129893	0.176742	0.14875	0.346773	0.305735	0.116706	0.388375	0.176582	0.194313	0.148885	0.239624	1.61091	0.123763	0.172165	0.121399	0.124289	0.573146	0.222953	1.49884
2.45_666.1588m/z		666.159	2.45223	0.221661	0.190576	0.301299	0.298772	0.320594	0.353506	0.255568	0.19448	0.267057	0.196307	0.16312	0.186717	0.309049	0.119102	0.218743	0.227261	0.2029	0.759762	0.259312	0.112074	0.374784	0.110539	0.119259	0.195194	0.730907
12.41_247.6626n	247.663	518.324	12.4052	0.221081	0.183583	0.156145	0.221284	0.180015	0.218827	0.299259	0.175211	0.206926	0.186717	0.308571	0.112143	0.179461	0.218036	0.127889	0.142821	0.182234	0.880675	0.140447	0.145185	0.139091	0.104772	0.0819271	0.122284	0.590958
5.35_335.0807n	335.081	734.169	5.35305	0.220186	0.223381	0.258015	0.264074	0.256853	0.266445	0.242842	0.240519	0.246539	0.206368	0.302037	0.284717	0.275246	0.336926	0.250928	0.286814	0.277576	1.12589	0.152262	0.270618	0.231961	0.27035	0.178438	0.220726	0.895298
22.47_112.0183m/z		112.018	22.4738	0.21962	0.228209	0.257214	0.273332	0.268944	0.287355	0.23523	0.220004	0.248739	0.277381	0.288438	0.27921	0.287082	0.3684	0.278823	0.284013	0.294764	1.18504	0.235167	0.299446	0.306882	0.270459	0.226533	0.267697	1.07622
5.84_718.1524n	718.152	741.142	5.84112	0.218487	0.106415	0.0498235	0.0775959	0.0624713	0.0592412	0.132574	0.138568	0.105647	0.113088	0.1575	0.0962595	0.134763	0.213288	0.156554	0.120017	0.141638	1.34068	0.0547302	0.0976535	0.0607624	0.086967	0.074016	0.0748258	0.708263
20.05_262.2297n	262.23	263.237	20.0548	0.218284	0.202475	0.181877	0.200138	0.199673	0.22492	0.210595	0.211402	0.20617	0.241572	0.204523	0.207056	0.186837	0.267044	0.172773	0.227027	0.215262	1.0441	0.199483	0.236871	0.234922	0.213474	0.212485	0.219447	1.0644
22.04_416.3726m/z		416.373	22.0418	0.217374	0.220013	0.246387	0.215192	0.191609	0.254509	0.220882	0.228981	0.224368	0.254955	0.228923	0.243372	0.255116	0.304053	0.2724	0.249742	0.258366	1.15153	0.21884	0.328017	0.307579	0.242354	0.220263	0.263411	1.17401
22.15_977.7821n	977.782	1000.77	22.1479	0.216581	0.221931	0.425938	0.258716	0.210683	0.245535	0.280625	0.288006	0.268502	0.470026	0.260233	0.238172	0.244757	0.314179	0.275364	0.263948	0.29524	1.09958	0.329962	0.40973	0.42248	0.379938	0.317484	0.371919	1.38516
14.15_472.3550n	472.355	473.362	14.1544	0.216485	0.299008	0.725901	0.80427	0.819947	0.780814	0.496466	0.3388	0.560211	1.13213	0.412814	1.06249	1.14557	1.18372	1.14061	1.58291	1.09432	1.9534	0.31551	0.303372	0.714199	0.282306	0.19868	0.362813	0.647637
22.86_126.4642n	126.464	275.889	22.8577	0.215682	0.22566	0.255467	0.27142	0.26091	0.279834	0.235146	0.221796	0.24574	0.27979	0.296174	0.284707	0.298553	0.387811	0.278963	0.30887	0.304981	1.24107	0.213736	0.242602	0.263399	0.253659	0.211613	0.237002	0.964442
6.73_671.1389m/z		671.139	6.72958	0.213902	0.184884	0.248904	0.247813	0.209726	0.33329	0.246304	0.237182	0.240251	0.243096	0.293787	0.193655	0.355981	0.765502	0.327959	0.351473	0.361636	1.50525	0.197203	0.203539	0.204803	0.310294	0.0981873	0.202805	0.84414
22.11_668.5660m/z		668.566	22.1129	0.213569	0.220256	0.213984	0.206894	0.187327	0.249034	0.223678	0.232092	0.218354	0.216446	0.204049	0.202732	0.228608	0.292087	0.22341	0.222159	0.22707	1.03992	0.289322	0.328877	0.383831	0.328083	0.271148	0.320252	1.46666
6.99_670.1324n	670.132	671.139	6.99273	0.213467	0.253388	0.311762	0.308391	0.251699	0.381932	0.263118	0.285757	0.283689	0.403214	0.488581	0.275746	0.503751	1.50902	0.547728	0.590607	0.616949	2.17473	0.146621	0.2504	0.226141	0.504729	0.115164	0.248611	0.87635
5.20_520.1249n	520.125	503.122	5.19948	0.213145	0.384668	0.298	0.291904	0.293761	0.317893	0.353953	0.245799	0.29989	0.137979	0.179098	0.15167	0.170472	0.135419	0.12152	0.165143	0.151614	0.505566	0.208033	0.118572	0.159894	0.165861	0.149612	0.160394	0.534843
21.97_407.7483m/z		407.748	21.9657	0.212934	0.216239	0.131917	0.102655	0.188796	0.137994	0.209191	0.230154	0.178735	0.0483791	0.202355	0.197812	0.219268	0.253226	0.203059	0.219241	0.191906	1.07369	0.123732	0.109967	0.0749359	0.156734	0.116232	0.11632	0.650797
21.84_561.3781m/z		561.378	21.8395	0.212161	0.270929	0.394372	0.308451	0.317207	0.373141	0.287249	0.256767	0.302535	0.369979	0.284874	0.521364	0.443225	0.512056	0.427278	0.495754	0.436361	1.44235	0.534889	0.599626	0.652897	0.450104	0.446961	0.536895	1.77466
22.33_767.6586n	767.659	806.565	22.3319	0.212075	0.178622	0.121342	0.129188	0.150261	0.134268	0.177411	0.213221	0.164549	0.132581	0.202549	0.209257	0.220023	0.304773	0.18654	0.235984	0.213101	1.29506	0.157141	0.166412	0.1839	0.200509	0.160104	0.173613	1.05509
7.83_774.1990n	774.199	775.206	7.83178	0.210734	0.336236	0.284933	0.410318	0.402783	0.286716	0.327928	0.360869	0.327565	0.185688	0.211164	0.209035	0.296645	0.278516	0.184939	0.199159	0.223592	0.68259	0.119543	0.275063	0.361475	0.237512	0.241742	0.247067	0.754255
22.14_643.5172m/z		643.517	22.1361	0.209175	0.21954	0.213418	0.215843	0.195524	0.25442	0.21565	0.227619	0.218899	0.232956	0.236352	0.246062	0.247987	0.316198	0.240963	0.238821	0.251334	1.14818	0.284114	0.367578	0.380981	0.310382	0.285364	0.325684	1.48783
22.23_1158.8413n	1158.84	1181.83	22.2253	0.209032	0.210761	0.16988	0.211378	0.21277	0.219948	0.222749	0.231641	0.21102	0.216447	0.20348	0.235085	0.247098	0.319529	0.210113	0.266217	0.242567	1.1495	0.306074	0.318363	0.345101	0.338495	0.286777	0.318962	1.51153
17.37_468.3533m/z		468.353	17.3732	0.208508	0.221698	0.234941	0.251008	0.244003	0.272578	0.222843	0.233523	0.236138	0.311488	0.332388	0.324131	0.342925	0.43747	0.330658	0.342215	0.345896	1.46481	0.214895	0.259033	0.256626	0.241526	0.218108	0.238038	1.00805
2.42_122.0965m/z		122.097	2.42482	0.20716	0.214058	0.240855	0.251797	0.245338	0.251846	0.21555	0.21729	0.230487	0.254436	0.277056	0.258555	0.279977	0.364327	0.260187	0.282136	0.282382	1.22516	0.23867	0.276778	0.284847	0.277112	0.225525	0.260587	1.13059
22.81_129.0010n	129.001	135.992	22.8083	0.206577	0.228824	0.253263	0.27161	0.246052	0.292409	0.223345	0.230726	0.244101	0.275201	0.319518	0.288055	0.315965	0.391613	0.280691	0.298562	0.309944	1.26974	0.236536	0.243367	0.261663	0.263922	0.21228	0.243554	0.997758
6.37_274.1129n	274.113	297.112	6.37302	0.206492	0.364494	0.463203	0.429907	0.386717	0.414626	0.358067	0.303647	0.365894	0.151688	0.0815299	0.165409	0.143866	0.176185	0.116133	0.161865	0.142382	0.389135	0.18309	0.19134	0.228766	0.403124	0.22233	0.24573	0.671587
21.68_842.6726m/z		842.673	21.6837	0.206067	0.233663	0.26917	0.274209	0.247275	0.226778	0.211091	0.208459	0.234589	0.310077	0.223878	0.257368	0.297587	0.44303	0.315233	0.255793	0.300424	1.28064	0.484045	0.546471	0.585271	0.51031	0.427795	0.510778	2.17733
6.40_626.1442n	626.144	671.142	6.40055	0.205673	0.210156	0.267258	0.256814	0.238949	0.297747	0.224513	0.238311	0.242428	0.288388	0.374456	0.28479	0.347299	0.930021	0.334566	0.394375	0.421985	1.74066	0.0907679	0.173606	0.180404	0.312352	0.0833714	0.1681	0.693405
22.31_623.4912n	623.491	631.491	22.3141	0.205216	0.215925	0.24098	0.22417	0.215245	0.242997	0.214161	0.230134	0.223603	0.232726	0.250831	0.244034	0.238951	0.316614	0.245337	0.244606	0.2533	1.13281	0.285315	0.359258	0.381131	0.315479	0.294985	0.327233	1.46345
21.24_284.2390n	284.239	317.233	21.2448	0.204817	0.131191	0.129179	0.169415	0.305541	0.199231	0.211302	0.129913	0.185074	0.348923	0.360512	0.672087	0.465845	0.284565	0.527181	0.433518	0.441804	2.38718	0.189047	0.21198	0.243674	0.374443	0.157144	0.235258	1.27116
10.63_669.1103n	669.11	676.11	10.634	0.204199	0.24959	0.419144	0.400772	0.343433	0.382886	0.298401	0.275724	0.321769	0.238414	0.0916714	0.292595	0.287713	0.220317	0.185911	0.285481	0.228872	0.711292	0.191842	0.214368	0.270551	0.304693	0.262505	0.248792	0.773201
14.85_312.1725n	312.173	335.162	14.8508	0.204047	0.237707	0.282688	0.307817	0.293039	0.297626	0.34465	0.426393	0.299246	0.0772764	0.0188886	0.0410928	0.0312069	0.0549226	0.0264546	0.0767942	0.0466623	0.155933	0.109191	0.0967392	0.0540468	0.156364	0.0441033	0.0920889	0.307737
22.99_421.8197n	421.82	404.816	22.9894	0.203002	0.211151	0.256097	0.267977	0.252814	0.271346	0.226667	0.213005	0.237757	0.291987	0.315572	0.302548	0.311147	0.406149	0.289246	0.32167	0.31976	1.3449	0.184	0.212766	0.221149	0.215839	0.184275	0.203606	0.856359
0.79_129.0429n	129.043	130.05	0.785167	0.202816	0.185362	0.165907	0.181483	0.187066	0.194046	0.206801	0.219572	0.192882	0.180924	0.165166	0.168144	0.136164	0.152355	0.13409	0.133796	0.152948	0.792965	0.145432	0.275025	0.1289	0.213791	0.153136	0.183257	0.950099
21.14_69.9934m/z		69.9934	21.1407	0.201426	0.214457	0.229116	0.246048	0.24563	0.262321	0.220435	0.208792	0.228528	0.250938	0.26623	0.253303	0.272176	0.343298	0.250134	0.267739	0.271974	1.19011	0.189581	0.22706	0.235368	0.230327	0.185046	0.213476	0.934137
5.75_504.0593n	504.059	469.045	5.74795	0.201344	0.188607	0.244737	0.268895	0.259872	0.276516	0.204578	0.156858	0.225176	0.143149	0.245939	0.155799	0.263875	0.238886	0.207425	0.222414	0.21107	0.937354	0.249035	0.169382	0.308108	0.126204	0.102071	0.19096	0.848048
22.19_312.3264m/z		312.326	22.1898	0.200978	0.301216	0.138893	0.196793	0.176963	0.169778	0.23876	0.265271	0.211082	0.0728074	0.111654	0.0895716	0.103065	0.114566	0.0747686	0.088729	0.0935944	0.443404	0.0786323	0.0919104	0.133573	0.0692732	0.0621142	0.0871006	0.412639
14.12_214.0786n	214.079	278.094	14.1215	0.200525	0.179916	0.0993412	0.10387	0.120102	0.0875509	0.174796	0.359684	0.165723	0.178637	0.139311	0.0566095	0.0889879	0.120657	0.0917153	0.121719	0.113948	0.687582	0.0376625	0.0970909	0.0816786	0.149825	0.134205	0.100092	0.603974
22.27_1186.8789n	1186.88	1225.84	22.273	0.199799	0.199957	0.148201	0.202135	0.195621	0.19774	0.201408	0.205994	0.193857	0.176462	0.169019	0.184016	0.223287	0.253692	0.168	0.255212	0.204241	1.05357	0.243759	0.231799	0.298142	0.288261	0.261098	0.264612	1.36498
10.44_407.3306m/z		407.331	10.4366	0.19977	0.203117	0.303882	0.297729	0.357037	0.354383	0.242284	0.228167	0.273296	0.579038	0.220571	0.542429	0.433974	0.613636	0.488771	0.700824	0.511321	1.87094	0.236152	0.284832	0.400422	0.182007	0.187206	0.258124	0.944484
11.26_138.0555n	138.056	202.078	11.2591	0.19884	0.229057	0.355772	0.314827	0.252357	0.242507	0.310795	0.309578	0.276717	0.150012	0.0494971	0.0941012	0.0906569	0.0955779	0.0815692	0.155235	0.102379	0.369976	0.207135	0.126895	0.182799	0.231976	0.201022	0.189965	0.686497
11.27_281.4203m/z		281.42	11.2701	0.198702	0.236962	0.365502	0.322813	0.258947	0.251636	0.334256	0.30768	0.284562	0.112989	0.00930083	0.0529607	0.0492562	0.0425346	0.0446085	0.113035	0.0606693	0.213202	0.164551	0.0695274	0.123731	0.180279	0.158836	0.139385	0.489822
21.31_652.4648m/z		652.465	21.3107	0.198235	0.21335	0.133524	0.166799	0.155418	0.218974	0.191459	0.214925	0.186585	0.179761	0.259303	0.229664	0.223102	0.261701	0.212428	0.208317	0.224897	1.20533	0.214948	0.255639	0.27651	0.26638	0.187121	0.240119	1.28691
4.40_467.1249n	467.125	468.132	4.40445	0.198188	0.080066	0.0321798	0.0353147	0.0451399	0.0462167	0.0663089	0.130336	0.0792188	0.251979	0.298211	0.491394	0.172658	0.163121	0.14721	0.190563	0.245019	3.09295	0.0278379	0.104808	0.0868866	0.134948	0.121777	0.0952513	1.20238
14.11_352.0646n	352.065	375.054	14.1051	0.197123	0.17793	0.0999579	0.107401	0.124831	0.0836005	0.174798	0.345816	0.163932	0.183701	0.13256	0.0514441	0.0884766	0.116379	0.093792	0.126144	0.113214	0.690613	0.0318224	0.0860449	0.0733338	0.13492	0.116989	0.088622	0.540602
10.17_468.3240n	468.324	469.331	10.1678	0.197033	0.0820427	0.154579	0.226031	0.179677	0.154297	0.201431	0.233243	0.178542	0.859397	0.102408	0.554508	0.413344	0.524118	0.427868	1.12003	0.571667	3.20187	0.245506	0.232643	0.215133	0.0987683	0.117298	0.18187	1.01864
5.79_736.1856m/z		736.186	5.78632	0.19701	0.172758	0.073878	0.117318	0.0952743	0.0857988	0.175401	0.16822	0.135707	0.102807	0.180291	0.144642	0.134832	0.183327	0.143709	0.139196	0.146972	1.08301	0.0811296	0.161901	0.0677318	0.135192	0.0781684	0.104825	0.772432
15.40_453.2854n	453.285	454.292	15.3991	0.196354	0.160979	0.224085	0.237775	0.242618	0.24874	0.229029	0.181478	0.215132	0.309276	0.341431	0.301335	0.259315	0.379375	0.262118	0.337217	0.312867	1.4543	0.29725	0.307526	0.281426	0.254879	0.268318	0.28188	1.31026
6.73_575.1880m/z		575.188	6.72958	0.196158	0.28054	0.245353	0.228818	0.252	0.243758	0.230125	0.138193	0.226868	0.110543	0.0722489	0.0787256	0.106797	0.124745	0.107185	0.110111	0.101479	0.447305	0.119957	0.0449803	0.0700878	0.0512001	0.0355142	0.0643478	0.283635
21.55_356.2930n	356.293	357.294	21.5465	0.195931	0.20234	0.24744	0.270733	0.251652	0.336714	0.234954	0.216527	0.244537	0.320058	0.246756	0.26689	0.318029	0.441514	0.316343	0.434442	0.334862	1.36937	0.209474	0.264106	0.321364	0.255935	0.241838	0.258544	1.05728
2.76_392.1679n	392.168	415.157	2.75933	0.195176	0.0195666	0.180011	0.184944	0.211536	0.198099	0.133273	0.208312	0.166365	0.759473	0.662419	0.558626	0.771164	0.537722	0.557295	0.498605	0.620758	3.73131	0.103867	0.299666	0.232311	0.144925	0.164494	0.189053	1.13638
21.25_150.1042n	150.104	339.166	21.2503	0.194807	0.184419	0.164758	0.181159	0.19366	0.248104	0.199282	0.200267	0.195807	0.202863	0.240012	0.202959	0.215464	0.290635	0.178354	0.215752	0.220863	1.12796	0.174807	0.210969	0.206926	0.187834	0.167035	0.189514	0.967862
13.53_301.2153m/z		301.215	13.5347	0.194489	0.318349	0.606545	0.69585	0.520771	0.560392	0.500107	0.485497	0.48525	0.303422	0.126041	0.3467	0.292361	0.32985	0.23592	0.429862	0.29488	0.607686	0.322837	0.184148	0.664765	0.515475	0.388186	0.415082	0.855399
3.18_696.1332m/z		696.133	3.17605	0.194442	0.193578	0.30038	0.310879	0.301029	0.30481	0.281595	0.207869	0.261823	0.245875	0.228001	0.420074	0.342146	0.101393	0.272013	0.29962	0.272732	1.04167	0.350865	0.16491	0.335321	0.177085	0.235265	0.252689	0.965116
14.63_232.2090n	232.209	528.411	14.626	0.192961	0.198993	0.203161	0.211943	0.202868	0.235348	0.191677	0.209203	0.205769	0.234078	0.272599	0.234031	0.247591	0.31693	0.249607	0.244507	0.257049	1.24921	0.203797	0.23168	0.223963	0.223561	0.197442	0.216088	1.05015
9.60_488.3497n	488.35	453.336	9.60303	0.192892	0.511374	0.630566	0.531124	0.826121	0.915738	0.399328	0.29426	0.537675	0.831877	0.538118	1.85024	0.856561	2.13561	1.01162	1.68128	1.27219	2.36609	0.795605	0.592116	0.731524	0.803269	0.719198	0.728342	1.35461
22.27_585.4577m/z		585.458	22.267	0.192833	0.199026	0.201014	0.193157	0.176346	0.246357	0.207636	0.211294	0.203458	0.221015	0.21872	0.226603	0.233141	0.282993	0.220934	0.222848	0.232322	1.14187	0.231614	0.329761	0.30995	0.258339	0.225861	0.271105	1.33249
13.01_297.4605m/z		297.46	13.0138	0.192597	0.231432	0.385771	0.344055	0.274135	0.251642	0.324077	0.333102	0.292101	0.19386	0.019179	0.0677944	0.0726392	0.0859018	0.0714279	0.192827	0.100519	0.344122	0.183325	0.101471	0.140964	0.284851	0.192621	0.180647	0.618438
21.99_733.9744n	733.974	798.024	21.989	0.192273	0.173192	0.0281716	0.165901	0.175967	0.245102	0.176523	0.189515	0.16833	0.0486722	0.152844	0.186478	0.114334	0.304951	0.0343618	0.256629	0.156896	0.93207	0.0526645	0.021662	0.0431917	0.124576	0.0538822	0.0591953	0.351661
13.42_470.3391n	470.339	471.347	13.4196	0.192236	0.22269	0.382132	0.43959	0.42823	0.437049	0.319241	0.252061	0.334154	0.647313	0.237536	0.538194	0.590196	0.639801	0.515999	0.7176	0.555234	1.66161	0.213265	0.228394	0.266935	0.125898	0.149236	0.196745	0.588787
22.32_867.2546n	867.255	906.261	22.32	0.191296	0.19863	0.359478	0.303211	0.262203	0.282087	0.207218	0.198383	0.250313	0.367409	0.32651	0.34001	0.359512	0.442788	0.393864	0.354479	0.369225	1.47505	0.00900802	0.0625518	0.0211209	0.00980377	0.0201006	0.024517	0.0979454
17.44_470.3404n	470.34	453.337	17.4391	0.190303	0.304041	0.430155	0.470088	0.547058	0.409104	0.473691	0.378918	0.40042	1.27958	0.64958	1.02585	1.15445	1.03268	1.10216	1.78307	1.14677	2.86391	0.160941	0.164286	0.464651	0.264534	0.292785	0.269439	0.672892
22.01_1198.8009m/z		1198.8	22.0124	0.190123	0.220527	0.048168	0.307636	0.246392	0.326419	0.254096	0.240302	0.229208	0.211215	0.295835	0.151152	0.179544	0.401202	0.0500516	0.248837	0.219691	0.958479	0.14872	0.0512871	0.233773	0.240266	0.158999	0.166609	0.72689
5.46_569.2041n	569.204	570.211	5.46277	0.189764	0.266844	0.563846	0.551443	0.433338	0.508635	0.28297	0.179197	0.372005	0.115485	0.0338365	0.146642	0.101191	0.123043	0.126416	0.176826	0.117634	0.316217	0.702618	0.152735	0.195912	0.0956881	0.101053	0.249601	0.670962
4.86_488.0334n	488.033	453.02	4.86498	0.189542	0.201593	0.234996	0.244148	0.239665	0.24495	0.212291	0.192399	0.219948	0.235453	0.276686	0.26594	0.275095	0.330489	0.247162	0.27165	0.271782	1.23566	0.183472	0.209935	0.25513	0.216888	0.174544	0.207994	0.945649
11.99_442.3440n	442.344	407.331	11.9884	0.188907	0.25078	0.295086	0.28595	0.31898	0.308768	0.298114	0.261268	0.275981	0.692649	0.346693	0.900217	0.572725	0.76272	0.581773	0.787153	0.663418	2.40385	0.26722	0.472976	0.398727	0.377183	0.52512	0.408245	1.47925
22.45_397.2158m/z		397.216	22.4454	0.188869	0.19668	0.216387	0.226119	0.215941	0.246134	0.203034	0.200749	0.211739	0.239379	0.247797	0.237487	0.253214	0.323205	0.239729	0.255157	0.256567	1.21171	0.196523	0.233889	0.246441	0.221674	0.193276	0.218361	1.03127
6.69_702.1573n	702.157	685.154	6.69112	0.188837	0.174286	0.160119	0.156323	0.12524	0.200913	0.186546	0.211627	0.175486	0.172593	0.209535	0.0876342	0.15557	0.811488	0.172939	0.178384	0.255449	1.45566	0.0325739	0.0481215	0.0267041	0.0703688	0.0093719	0.037428	0.213282
17.06_282.1621n	282.162	283.169	17.0607	0.18843	0.267638	0.5804	0.661101	0.557818	0.369172	0.579728	0.555755	0.470005	0.43206	0.1251	0.205258	0.327132	0.40681	0.288592	0.527577	0.330361	0.702889	0.195592	0.113531	0.60651	0.514687	0.317823	0.349629	0.743883
0.62_180.0637n	180.064	219.027	0.62065	0.188268	0.138401	0.175226	0.256586	0.15882	0.176193	0.253928	0.213985	0.195176	0.158937	0.182846	0.160776	0.260934	0.356427	0.212408	0.204455	0.21954	1.12483	0.281679	0.145822	0.150199	0.272281	0.0885464	0.187705	0.961725
10.49_298.1560n	298.156	281.154	10.4914	0.1881	0.208219	0.344325	0.370717	0.31477	0.289002	0.341437	0.529463	0.323254	0.240419	0.108633	0.127877	0.237781	0.254839	0.181614	0.295873	0.206719	0.639495	0.122232	0.106728	0.28336	0.299357	0.187888	0.199913	0.618439
7.41_830.3189n	830.319	831.326	7.4096	0.187606	0.18	0.12185	0.118434	0.137208	0.118391	0.191914	0.161349	0.152094	0.115421	0.102019	0.0411191	0.124947	0.0794291	0.0883097	0.104715	0.0937086	0.616123	0.0752354	0.0454371	0.196889	0.0581188	0.112972	0.0977305	0.642566
0.03_286.8817n	286.882	287.889	0.0251167	0.186128	0.186361	0.204426	0.21902	0.209845	0.16801	0.196373	0.141024	0.188899	0.231687	0.228973	0.227552	0.243949	0.316439	0.170635	0.255411	0.239235	1.26647	0.149375	0.168649	0.238397	0.228055	0.127806	0.182456	0.965896
21.55_264.2456n	264.246	265.253	21.5465	0.185245	0.197523	0.242209	0.248407	0.232695	0.277335	0.213374	0.201961	0.224844	0.272733	0.250966	0.252424	0.283364	0.373702	0.273741	0.318852	0.289397	1.28711	0.19054	0.227039	0.263146	0.224503	0.198493	0.220744	0.981768
22.31_885.7072m/z		885.707	22.3082	0.185013	0.192316	0.163248	0.17634	0.159751	0.204271	0.184575	0.195291	0.182601	0.212527	0.19079	0.205385	0.218251	0.278501	0.184918	0.218829	0.2156	1.18072	0.274664	0.373514	0.368192	0.297144	0.268919	0.316486	1.73322
0.98_162.0530n	162.053	325.089	0.982567	0.18376	0.20014	0.182027	0.209242	0.172221	0.19124	0.267645	0.221639	0.203489	0.28373	0.231798	1.87721	0.340142	0.229381	0.303933	0.356623	0.517546	2.54335	0.320059	0.342975	0.177066	0.356724	0.25961	0.291287	1.43146
14.15_409.3462m/z		409.346	14.1544	0.182124	0.241812	0.499366	0.542878	0.559237	0.543102	0.371926	0.283947	0.403049	0.744735	0.329391	0.677287	0.759204	0.836485	0.74363	0.969177	0.722844	1.79344	0.245214	0.244969	0.515733	0.232098	0.168592	0.281321	0.697983
22.05_371.3164m/z		371.316	22.0476	0.180751	0.188159	0.269498	0.2148	0.185641	0.24024	0.186234	0.189643	0.206871	0.277718	0.224011	0.25323	0.271132	0.298848	0.300266	0.241507	0.266673	1.28908	0.23551	0.398332	0.34034	0.239536	0.235447	0.289833	1.40103
4.00_295.9927n	295.993	303.99	4.00407	0.180682	0.175755	0.0856693	0.102051	0.102236	0.0778957	0.187456	0.159471	0.133902	0.219411	0.247373	0.162114	0.18255	0.360989	0.171673	0.203549	0.221095	1.65117	0.089688	0.15367	0.0876307	0.144138	0.0964227	0.11431	0.853683
22.37_159.1009n	159.101	124.087	22.3681	0.180624	0.187844	0.209001	0.217858	0.214096	0.235108	0.192318	0.185095	0.202743	0.22783	0.232467	0.227322	0.238047	0.304189	0.2304	0.237164	0.242488	1.19604	0.174862	0.220008	0.221756	0.198149	0.169192	0.196793	0.970655
11.99_435.3255m/z		435.326	11.9884	0.1806	0.233421	0.275566	0.267513	0.298063	0.291378	0.277044	0.24219	0.258222	0.645445	0.319546	0.829456	0.54129	0.710087	0.552601	0.772485	0.624416	2.41814	0.256371	0.44202	0.379752	0.356822	0.49165	0.385323	1.49222
2.35_559.1314n	559.131	566.156	2.34798	0.180235	0.176801	0.108441	0.123823	0.109808	0.104442	0.162005	0.167747	0.141663	0.254846	0.250731	0.260992	0.210362	0.17373	0.210368	0.205588	0.223803	1.57983	0.0653308	0.0660904	0.0817236	0.112484	0.103663	0.0858583	0.606075
21.80_554.5104m/z		554.51	21.7997	0.179994	0.156709	0.229749	0.112256	0.23825	0.198666	0.193618	0.197771	0.188377	0.278425	0.204265	0.203981	0.281068	0.272926	0.250438	0.127316	0.231203	1.22734	0.185937	0.261784	0.267962	0.218878	0.235021	0.233916	1.24175
22.80_308.8895n	308.89	331.879	22.8028	0.178915	0.189062	0.207634	0.225424	0.210535	0.234553	0.197032	0.184023	0.203397	0.229526	0.242948	0.236731	0.247945	0.319107	0.227512	0.253905	0.251096	1.23451	0.16949	0.191136	0.202048	0.193226	0.160965	0.183373	0.90155
21.72_814.6037m/z		814.604	21.7222	0.178839	0.191611	0.232056	0.224728	0.216116	0.267107	0.202223	0.187619	0.212538	0.261746	0.213732	0.221772	0.250105	0.288666	0.25198	0.259092	0.249585	1.17431	0.305515	0.335034	0.413186	0.332529	0.292259	0.335705	1.57951
17.69_282.1624n	282.162	283.169	17.6913	0.178804	0.209391	0.397881	0.370464	0.217656	0.201087	0.452256	0.762837	0.348797	0.178395	0.0339131	0.0182385	0.0297323	0.0504905	0.0279042	0.0854435	0.0605881	0.173706	0.0125848	0.018186	0.0307117	0.156206	0.031132	0.0497641	0.142674
22.24_548.5284n	548.528	556.528	22.2373	0.178515	0.138957	0.172743	0.17496	0.167277	0.144191	0.164426	0.158563	0.162454	0.157362	0.199462	0.198764	0.192732	0.257567	0.178676	0.189785	0.196335	1.20856	0.16566	0.194253	0.188615	0.186781	0.165863	0.180234	1.10945
14.10_279.2712m/z		279.271	14.0996	0.178433	0.162684	0.0811949	0.0900823	0.112317	0.0682778	0.165806	0.344353	0.150394	0.154916	0.0951284	0.0197998	0.058232	0.0663467	0.063975	0.0993103	0.0796726	0.529761	0.00478166	0.051078	0.0348018	0.10561	0.0972957	0.0587134	0.390399
13.01_195.0811n	195.081	178.078	13.0083	0.17801	0.203672	0.314546	0.296134	0.242326	0.22531	0.26614	0.291113	0.252156	0.195766	0.0764456	0.112122	0.123939	0.145385	0.111756	0.199579	0.137856	0.546709	0.159308	0.13257	0.168864	0.249126	0.180755	0.178125	0.706407
22.24_647.4090n	647.409	661.507	22.2373	0.177654	0.177701	0.169056	0.184931	0.175692	0.202069	0.178551	0.191402	0.182132	0.191927	0.215882	0.214799	0.211996	0.288474	0.199653	0.227622	0.221479	1.21604	0.234936	0.252751	0.284261	0.260819	0.224987	0.251551	1.38115
6.87_828.3029n	828.303	829.31	6.86658	0.177201	0.199858	0.259381	0.307505	0.273203	0.257855	0.258138	0.185996	0.239892	0.104359	0.0958191	0.0426772	0.156432	0.0661212	0.101423	0.114876	0.0973867	0.405961	0.0730331	0.070094	0.24625	0.0622406	0.117224	0.113768	0.474248
19.07_524.3710m/z		524.371	19.0732	0.17686	0.144717	0.210059	0.233758	0.223924	0.2498	0.21156	0.146479	0.199645	0.251651	0.25011	0.251256	0.234883	0.339518	0.27058	0.329737	0.275391	1.3794	0.254179	0.325612	0.242331	0.248109	0.227257	0.259498	1.2998
19.47_648.4024n	648.402	649.41	19.4681	0.17618	0.253653	0.281022	0.262063	0.270317	0.268603	0.257498	0.184247	0.244198	0.651545	0.70216	0.932999	0.462113	0.761279	0.659618	0.606568	0.682326	2.79415	0.184808	0.410719	0.222952	0.248323	0.324226	0.278206	1.13926
5.81_392.5389n	392.539	786.085	5.81372	0.175559	0.220926	0.309555	0.302476	0.302287	0.310546	0.23535	0.184645	0.255168	0.183406	0.264706	0.279048	0.305163	0.333386	0.256754	0.297894	0.274337	1.07512	0.15863	0.205706	0.229347	0.192355	0.15019	0.187245	0.733812
22.07_895.4760n	895.476	902.467	22.0652	0.174637	0.177855	0.200656	0.229795	0.187269	0.238004	0.196446	0.181199	0.198232	0.179798	0.222798	0.159704	0.200994	0.307384	0.195763	0.215211	0.211665	1.06776	0.153657	0.0966963	0.197541	0.167348	0.122458	0.14754	0.744279
16.02_375.2044n	375.204	340.191	16.0243	0.174471	0.193001	0.188145	0.211336	0.19965	0.155769	0.210217	0.314872	0.205933	0.281914	0.187062	0.113035	0.161293	0.215504	0.142711	0.21476	0.18804	0.913113	0.0946245	0.151871	0.159375	0.278491	0.17409	0.17169	0.833721
22.28_563.4785m/z		563.478	22.279	0.173329	0.178103	0.172415	0.169356	0.157504	0.216544	0.179637	0.189475	0.179545	0.191381	0.184665	0.187853	0.187972	0.243912	0.184199	0.193102	0.196155	1.09251	0.232959	0.281868	0.290923	0.246787	0.220622	0.254632	1.41821
10.81_486.3343n	486.334	451.32	10.8094	0.173059	0.318057	0.330773	0.293526	0.459147	0.426929	0.236625	0.330403	0.321065	1.18715	0.310305	2.20997	1.15006	0.718197	0.847697	1.78866	1.17315	3.65393	0.489692	0.297043	0.611217	0.331026	0.434891	0.432774	1.34793
22.28_498.3189n	498.319	481.316	22.279	0.173041	0.193055	0.11558	0.116969	0.112027	0.237097	0.191789	0.186113	0.165709	0.181496	0.142047	0.180767	0.189674	0.245348	0.192941	0.226975	0.194178	1.17181	0.142348	0.195961	0.194995	0.162152	0.145005	0.168092	1.01438
11.85_396.3379n	396.338	435.326	11.8513	0.172587	0.254685	0.303085	0.317994	0.334489	0.304201	0.315649	0.217245	0.277492	0.704404	0.283808	0.88533	0.548375	0.745193	0.595113	0.791991	0.650602	2.34458	0.351211	0.478499	0.406936	0.384472	0.573312	0.438886	1.58162
14.60_482.3399n	482.34	489.34	14.6041	0.172426	0.179701	0.182166	0.194591	0.182104	0.214431	0.180425	0.189146	0.186874	0.237254	0.254915	0.236912	0.250042	0.324	0.249376	0.256312	0.258402	1.38276	0.200577	0.236246	0.235486	0.221658	0.201357	0.219065	1.17226
21.34_383.2035m/z		383.203	21.3436	0.172149	0.191181	0.13305	0.148853	0.159293	0.237477	0.199179	0.182966	0.178019	0.195177	0.350917	0.348282	0.202594	0.428487	0.265104	0.220198	0.287251	1.6136	0.215372	0.366566	0.258108	0.247516	0.200374	0.257587	1.44697
21.35_788.5994m/z		788.599	21.3545	0.172029	0.21276	0.165591	0.181254	0.165913	0.261397	0.193438	0.182544	0.191866	0.252304	0.209529	0.180123	0.279195	0.21158	0.199935	0.275678	0.229764	1.19752	0.207035	0.173145	0.204979	0.277458	0.191326	0.210789	1.09862
11.98_606.2871n	606.287	629.301	11.9774	0.171816	0.217907	0.268839	0.248706	0.274263	0.275896	0.26547	0.231335	0.244279	0.590864	0.332509	0.726998	0.502537	0.681171	0.50995	0.664445	0.572639	2.3442	0.173357	0.300313	0.262764	0.263559	0.331209	0.26624	1.0899
8.20_810.2936n	810.294	811.301	8.20465	0.1716	0.20499	0.123094	0.124119	0.156506	0.176203	0.139833	0.0971773	0.149191	0.0944981	0.114756	0.0818692	0.147279	0.289197	0.10794	0.123364	0.136986	0.918196	0.186378	0.127602	0.0927105	0.0640628	0.0486189	0.103874	0.696253
11.26_639.1960n	639.196	678.142	11.2591	0.171514	0.202157	0.341127	0.288596	0.223235	0.219873	0.291055	0.265146	0.250338	0.112409	0.0190455	0.0573901	0.0545654	0.0513034	0.0485729	0.115072	0.0654797	0.261565	0.116695	0.0569452	0.0925603	0.135466	0.116808	0.103695	0.41422
8.22_548.1894n	548.189	549.197	8.2156	0.171504	0.079671	0.11388	0.158478	0.100458	0.125497	0.226957	0.112198	0.13608	0.21117	0.241268	0.0884734	0.211928	0.315402	0.143815	0.212863	0.20356	1.49588	0.1222	0.0748284	0.125871	0.148439	0.0709186	0.108451	0.796966
5.35_222.0681n	222.068	223.075	5.34757	0.171172	0.173642	0.202025	0.214844	0.209075	0.216973	0.197049	0.192882	0.197208	0.113944	0.188074	0.192414	0.185317	0.176966	0.153195	0.188545	0.171208	0.86816	0.120486	0.211485	0.201113	0.189875	0.13835	0.172262	0.873505
13.01_228.1186n	228.119	251.143	13.0083	0.171091	0.197176	0.314439	0.284051	0.226526	0.218108	0.26571	0.280709	0.244726	0.204306	0.064456	0.115348	0.109019	0.138409	0.107348	0.227698	0.138083	0.564236	0.173001	0.127789	0.165573	0.257303	0.189895	0.182712	0.746599
21.44_884.5223m/z		884.522	21.4368	0.170204	0.177859	0.218721	0.146442	0.202616	0.205333	0.185039	0.180009	0.185778	0.156033	0.0019262	0.26616	0.156576	0.0120435	0.170937	0.201938	0.137945	0.742525	0.0999292	0.196106	0.109814	0.130366	0.127405	0.132724	0.714423
5.35_151.0551n	151.055	341.065	5.34757	0.169635	0.174526	0.20407	0.215607	0.211234	0.221146	0.199792	0.189475	0.198186	0.114223	0.18003	0.191095	0.182266	0.169182	0.152772	0.185909	0.167925	0.847313	0.118327	0.198025	0.192518	0.177225	0.128071	0.162833	0.82162
22.33_115.0544m/z		115.054	22.3259	0.169204	0.179962	0.202947	0.205621	0.201234	0.223421	0.184636	0.179334	0.193295	0.223421	0.217816	0.221834	0.234131	0.293533	0.227631	0.238295	0.236666	1.22438	0.198895	0.2442	0.257078	0.227347	0.189391	0.223382	1.15566
22.32_458.2587n	458.259	481.258	22.32	0.168617	0.179656	0.138683	0.153616	0.157042	0.229172	0.186889	0.178279	0.173994	0.180652	0.165335	0.190286	0.195773	0.240943	0.175956	0.213782	0.194675	1.11886	0.134303	0.176186	0.181494	0.141238	0.136575	0.153959	0.884851
17.06_600.4327m/z		600.433	17.0607	0.16845	0.18561	0.190231	0.20215	0.197396	0.219215	0.186128	0.191578	0.192595	0.209483	0.218725	0.206311	0.223125	0.286978	0.208362	0.225348	0.225476	1.17073	0.160716	0.197609	0.186613	0.181768	0.15495	0.176331	0.915555
5.34_268.0998n	268.1	269.081	5.3421	0.168276	0.171081	0.191206	0.20316	0.204611	0.214181	0.19383	0.183547	0.191237	0.107615	0.174426	0.181253	0.174925	0.162602	0.147462	0.176754	0.16072	0.840423	0.119834	0.196778	0.193652	0.180116	0.131911	0.164458	0.859973
5.55_310.1203n	310.12	343.154	5.55057	0.168134	0.219674	0.253562	0.232145	0.213142	0.226354	0.194662	0.224579	0.216531	0.191264	0.169639	0.103179	0.132362	0.171565	0.124953	0.147298	0.148608	0.686314	0.120754	0.155415	0.123446	0.143489	0.143421	0.137305	0.634112
22.24_1212.8311m/z		1212.83	22.2373	0.165572	0.165344	0.117194	0.160155	0.182589	0.177059	0.170338	0.195914	0.166771	0.14077	0.164199	0.160912	0.18762	0.245691	0.145068	0.228838	0.181871	1.09055	0.226351	0.258448	0.256172	0.234228	0.214043	0.237848	1.4262
21.70_782.5852n	782.585	790.585	21.7002	0.16493	0.172433	0.209617	0.204929	0.190957	0.230878	0.19813	0.155417	0.190911	0.201772	0.224315	0.25126	0.267114	0.290039	0.258181	0.285315	0.253999	1.33046	0.255107	0.304374	0.287457	0.259989	0.248336	0.271053	1.41978
20.29_304.3273n	304.327	327.254	20.2852	0.163609	0.152575	0.143185	0.157601	0.152516	0.182735	0.15647	0.181739	0.161304	0.173555	0.171098	0.170675	0.187506	0.241574	0.173146	0.193762	0.187331	1.16135	0.237402	0.275662	0.295109	0.278069	0.223028	0.261854	1.62336
5.78_734.1202n	734.12	773.076	5.78083	0.16358	0.200837	0.0730429	0.119424	0.0906176	0.0788792	0.168935	0.16848	0.132974	0.078543	0.193554	0.167843	0.116081	0.272594	0.124045	0.137489	0.155736	1.17117	0.0674953	0.161134	0.0324009	0.138231	0.0428754	0.0884274	0.664996
5.82_817.0758n	817.076	850.196	5.8192	0.16223	0.212244	0.160481	0.139494	0.133053	0.182506	0.149457	0.187141	0.165826	0.256433	0.31607	0.218007	0.220042	0.727838	0.294667	0.333428	0.338069	2.0387	0.0345636	0.0614719	0.057909	0.119026	0.0340289	0.0614	0.370268
8.64_504.3448n	504.345	469.331	8.64338	0.161997	0.296353	0.327793	0.436349	0.349353	0.382788	0.349738	0.181927	0.310787	1.52828	0.574128	1.64821	1.21519	1.63929	1.34927	1.78901	1.39191	4.47867	0.29515	0.418101	0.293676	0.30763	0.465747	0.356061	1.14567
10.05_206.1674n	206.167	435.325	10.0471	0.16093	0.214322	0.325882	0.396311	0.354626	0.373704	0.283908	0.236429	0.293264	0.606385	0.351723	0.412221	0.646884	0.790158	0.634802	0.725858	0.595433	2.03037	0.202819	0.258944	0.398886	0.209692	0.232132	0.260495	0.88826
0.03_235.8912n	235.891	258.887	0.0251167	0.160373	0.161794	0.173977	0.177752	0.179297	0.130407	0.172838	0.115782	0.159027	0.194902	0.192049	0.191233	0.202604	0.263226	0.131193	0.217638	0.198978	1.25122	0.116507	0.132809	0.199252	0.195342	0.0996347	0.148709	0.935114
21.31_388.2695n	388.27	427.243	21.3107	0.159281	0.168039	0.119309	0.130952	0.132433	0.203314	0.176654	0.171589	0.157697	0.136835	0.145467	0.140712	0.149916	0.19611	0.139721	0.15297	0.151676	0.961821	0.13804	0.159823	0.163733	0.16448	0.131335	0.151482	0.960592
21.96_810.5408m/z		810.541	21.9599	0.158082	0.147862	0.146992	0.241749	0.179063	0.255377	0.184903	0.184935	0.18737	0.281539	0.239613	0.228236	0.220451	0.340239	0.154406	0.238904	0.243341	1.29872	0.191583	0.188155	0.244211	0.213484	0.168916	0.20127	1.07418
18.79_618.3917n	618.392	619.399	18.7936	0.158012	0.184844	0.216043	0.203283	0.218047	0.242303	0.206968	0.178761	0.201033	1.41577	0.811831	1.50509	0.809509	0.928029	0.999334	1.05747	1.07529	5.34884	0.131687	0.304605	0.165684	0.260398	0.204007	0.213276	1.0609
21.15_372.2121m/z		372.212	21.1516	0.157882	0.166831	0.138237	0.147398	0.150855	0.189968	0.165467	0.163641	0.160035	0.112068	0.120968	0.111103	0.116011	0.150939	0.107342	0.115636	0.119152	0.74454	0.144828	0.151114	0.186363	0.173566	0.143757	0.159926	0.999319
14.60_484.3839m/z		484.384	14.6041	0.157777	0.162338	0.172047	0.183227	0.1749	0.196889	0.161753	0.176483	0.173177	0.2053	0.230795	0.214251	0.22536	0.286086	0.222924	0.220674	0.229342	1.32432	0.209374	0.248731	0.229405	0.222593	0.203811	0.222783	1.28645
4.82_1076.2207n	1076.22	1077.23	4.81565	0.157535	0.154418	0.21701	0.221805	0.223182	0.238501	0.181034	0.146307	0.192474	0.0996265	0.167826	0.118221	0.193901	0.140195	0.154116	0.16652	0.148629	0.772204	0.156451	0.143893	0.258285	0.0998039	0.0837668	0.14844	0.771221
0.61_504.1598n	504.16	543.131	0.609683	0.157152	0.208807	0.220972	0.232243	0.205874	0.202456	0.209593	0.152489	0.198698	0.218475	0.195484	0.171719	0.286894	0.366536	0.332818	0.300432	0.26748	1.34616	0.179329	0.142415	0.184142	0.206511	0.112283	0.164936	0.830082
9.84_287.2006m/z		287.201	9.84427	0.155919	0.160606	0.245692	0.253759	0.232671	0.189531	0.217545	0.266279	0.21525	0.192865	0.0937636	0.164538	0.145434	0.140211	0.106188	0.187392	0.147199	0.683849	0.126198	0.125054	0.235214	0.232887	0.196467	0.183164	0.850935
9.02_310.1207n	310.121	311.128	9.0217	0.155674	0.156476	0.177361	0.209759	0.193853	0.152266	0.201663	0.26763	0.189335	0.180179	0.0882716	0.103981	0.118865	0.135207	0.105244	0.157978	0.127104	0.671315	0.0648582	0.204468	0.205661	0.271754	0.19503	0.188354	0.994819
6.44_672.1479n	672.148	673.155	6.44438	0.155406	0.206586	0.282599	0.256869	0.261532	0.305631	0.207588	0.213887	0.236262	0.166082	0.243551	0.247507	0.295466	0.29948	0.254858	0.339145	0.263727	1.11625	0.098163	0.181158	0.225482	0.266887	0.117455	0.177829	0.752676
18.10_352.2612n	352.261	353.268	18.1027	0.154357	0.134618	0.152473	0.176226	0.159968	0.208135	0.160889	0.159126	0.163224	0.108591	0.10653	0.0843558	0.0848463	0.10768	0.066611	0.104357	0.0947102	0.580246	0.173377	0.185253	0.226364	0.164808	0.162889	0.182538	1.11833
21.26_454.3458n	454.346	455.349	21.2557	0.153947	0.168993	0.190434	0.212223	0.21267	0.255755	0.186797	0.184036	0.195607	0.491788	0.268951	0.372755	0.529545	0.535711	0.481834	0.691312	0.4817	2.46259	0.185736	0.196767	0.272678	0.222171	0.167094	0.208889	1.0679
22.86_248.8869n	248.887	293.858	22.8632	0.153848	0.160926	0.191141	0.201314	0.18589	0.203202	0.169349	0.161402	0.178384	0.2103	0.225382	0.217339	0.227427	0.296567	0.208334	0.234938	0.23147	1.29759	0.136666	0.154919	0.167474	0.164174	0.137263	0.152099	0.852649
7.23_492.1057n	492.106	475.102	7.23412	0.153247	0.147071	0.211897	0.230765	0.178152	0.370034	0.155027	0.139388	0.198197	0.162791	0.21546	0.0650665	0.306036	0.535152	0.2999	0.295975	0.268626	1.35534	0.101904	0.0672779	0.156436	0.0926542	0.0324841	0.0901513	0.454856
2.59_356.0536n	356.054	357.061	2.58933	0.153058	0.0921723	0.247035	0.283497	0.187049	0.371435	0.224054	0.15292	0.213902	0.0402039	0.0553781	0.0762755	0.134715	0.0764608	0.05979	0.0618126	0.0720908	0.337027	0.318895	0.0830637	0.159567	0.050323	0.0320357	0.128777	0.602036
22.47_61.9934n	61.9934	100.957	22.4682	0.152981	0.160232	0.17077	0.186645	0.181649	0.198161	0.164957	0.156684	0.17151	0.186601	0.196611	0.189963	0.200347	0.256241	0.187894	0.200677	0.202619	1.18139	0.164529	0.191256	0.203268	0.192528	0.1595	0.182216	1.06242
2.36_449.0714n	449.071	456.093	2.35893	0.152727	0.172651	0.121205	0.112481	0.133996	0.124519	0.137015	0.161846	0.139555	0.185025	0.226289	0.272848	0.167258	0.171541	0.125194	0.153167	0.185903	1.33211	0.0895518	0.103515	0.121197	0.130303	0.100988	0.109111	0.781849
21.24_660.4830m/z		660.483	21.2393	0.15221	0.166773	0.127588	0.137052	0.136239	0.18274	0.170743	0.171131	0.15556	0.144396	0.143131	0.148122	0.153909	0.214213	0.148118	0.178284	0.161454	1.03789	0.16463	0.179948	0.206119	0.193303	0.161003	0.181001	1.16355
4.82_151.0603n	151.06	158.06	4.81565	0.151687	0.152082	0.203931	0.212952	0.212378	0.231334	0.176544	0.145245	0.185769	0.110408	0.158315	0.128263	0.182984	0.151185	0.144798	0.160742	0.148099	0.797223	0.157209	0.146208	0.245957	0.114752	0.0957015	0.151966	0.818035
14.63_526.3665n	526.366	533.366	14.6315	0.151366	0.15959	0.181083	0.191477	0.183825	0.204677	0.167203	0.17315	0.176546	0.233805	0.22291	0.239495	0.244703	0.331022	0.244114	0.260384	0.253776	1.43745	0.150993	0.181282	0.18281	0.173734	0.1567	0.169104	0.957842
22.31_777.5493m/z		777.549	22.3141	0.15112	0.157192	0.163638	0.160692	0.17368	0.205135	0.161169	0.166655	0.16741	0.203675	0.182141	0.166374	0.195835	0.232176	0.180943	0.189889	0.193005	1.15289	0.210384	0.238383	0.293147	0.222055	0.203863	0.233566	1.39517
19.90_456.3744n	456.374	457.367	19.9012	0.150819	0.210273	0.37528	0.439555	0.454034	0.436718	0.320077	0.213549	0.325038	1.70472	0.435883	1.56918	1.5477	1.74118	1.55474	2.56493	1.58833	4.88661	0.223743	0.279541	0.359569	0.275961	0.262016	0.280166	0.861949
3.78_514.1075n	514.108	521.108	3.77928	0.150451	0.186292	0.196328	0.19588	0.177225	0.226257	0.185893	0.202549	0.19011	0.162627	0.225661	0.202347	0.20334	0.418288	0.203952	0.251558	0.238253	1.25324	0.0622441	0.134945	0.129344	0.184302	0.0711903	0.116405	0.612305
12.42_316.3211m/z		316.321	12.4216	0.150007	0.180419	0.221699	0.235051	0.187204	0.190407	0.000426454	0.16195	0.165895	0.00754974	0.00298181	0.00102247	0.00475022	0.430604	0.0007048	0.000430837	0.0640063	0.385823	0.23049	0.27045	0.337275	0.00155067	0.261745	0.220302	1.32796
5.36_1423.2557n	1423.26	1431.26	5.35853	0.149654	0.143995	0.187102	0.177075	0.175028	0.17746	0.164782	0.169947	0.16813	0.119121	0.210216	0.205021	0.1877	0.216119	0.16644	0.195347	0.185709	1.10455	0.089487	0.217006	0.177374	0.228168	0.152742	0.172955	1.0287
11.84_442.3444n	442.344	407.331	11.8403	0.148831	0.218651	0.26409	0.275407	0.295245	0.269491	0.273433	0.186965	0.241514	0.620392	0.249771	0.777218	0.483215	0.65927	0.525068	0.704871	0.574258	2.37774	0.301865	0.41241	0.353929	0.329199	0.495305	0.378542	1.56737
10.71_484.3185n	484.319	449.305	10.7052	0.148403	0.203299	0.285811	0.284539	0.280216	0.367717	0.237234	0.138185	0.243175	0.288175	0.201152	0.395695	0.414882	0.550832	0.357518	0.398906	0.372451	1.53162	0.140518	0.197993	0.110007	0.112853	0.1068	0.133634	0.549538
4.84_1122.1412n	1122.14	1130.14	4.83757	0.148324	0.151226	0.186365	0.18164	0.178899	0.186334	0.15916	0.155939	0.168486	0.180399	0.218435	0.200993	0.211627	0.254275	0.195546	0.214082	0.210765	1.25094	0.154611	0.185062	0.20435	0.186538	0.149179	0.175948	1.04429
21.67_878.5744m/z		878.574	21.6727	0.148247	0.135929	0.0455074	0.0545845	0.0358982	0.0489864	0.170321	0.12661	0.0957605	0.0340186	0.0606336	0.0622617	0.0360807	0.0835107	0.0692766	0.0600492	0.0579759	0.605426	0.0964891	0.0539399	0.0522157	0.108104	0.0316236	0.0684744	0.715059
7.10_510.1162n	510.116	493.113	7.09698	0.14815	0.149676	0.222059	0.217941	0.18184	0.355886	0.153589	0.140073	0.196152	0.172128	0.223913	0.0718834	0.313105	0.620372	0.302949	0.312038	0.288056	1.46853	0.0990066	0.0696239	0.154452	0.0951828	0.0398583	0.0916248	0.467112
7.32_446.1187n	446.119	429.115	7.31632	0.147973	0.151358	0.164281	0.172732	0.168855	0.201189	0.151995	0.155449	0.164229	0.180326	0.196951	0.167356	0.212749	0.271262	0.202185	0.20462	0.205064	1.24865	0.189785	0.212641	0.221161	0.203438	0.178728	0.201151	1.22482
9.04_627.1493m/z		627.149	9.03813	0.147796	0.123263	0.270492	0.278842	0.225238	0.484337	0.209146	0.153726	0.236605	0.161891	0.204575	0.0779783	0.341199	0.55027	0.315228	0.313291	0.280633	1.18608	0.209858	0.123884	0.290941	0.107155	0.0696842	0.160305	0.677519
11.26_200.0839n	200.084	165.07	11.2591	0.147559	0.168248	0.261297	0.233726	0.185948	0.185128	0.229189	0.222774	0.204234	0.111221	0.0380355	0.0723129	0.0684274	0.0735863	0.0629075	0.118175	0.0778094	0.380982	0.145496	0.0880025	0.127369	0.160204	0.139492	0.132113	0.646871
14.07_324.1595m/z		324.159	14.0666	0.147075	0.145851	0.12146	0.131017	0.132492	0.119071	0.143222	0.188083	0.141034	0.149759	0.138417	0.0882791	0.112416	0.13634	0.11307	0.133693	0.124568	0.883246	0.0754016	0.128371	0.121809	0.155411	0.133464	0.122891	0.871359
0.63_276.1022n	276.102	284.088	0.631617	0.146953	0.139379	0.147335	0.170631	0.140479	0.166009	0.143853	0.181107	0.154468	0.164429	0.170971	0.123795	0.131722	0.170112	0.130507	0.150635	0.148882	0.963834	0.152561	0.139178	0.17443	0.294796	4.33503	1.0192	6.59812
11.26_175.0550n	175.055	217.101	11.2646	0.146216	0.169562	0.264702	0.233067	0.186188	0.181246	0.230375	0.227297	0.204831	0.107849	0.0398698	0.0680459	0.0679235	0.0752339	0.0627888	0.113424	0.0764479	0.373224	0.14527	0.0892933	0.125193	0.160087	0.13645	0.131259	0.640813
22.21_625.5364m/z		625.536	22.2077	0.146187	0.148572	0.141797	0.132774	0.123197	0.167182	0.149794	0.156713	0.145777	0.230136	0.177215	0.205449	0.204387	0.263952	0.205332	0.213908	0.21434	1.47033	0.191436	0.324828	0.374483	0.289088	0.313454	0.298658	2.04873
0.54_81.0066n	81.0066	125.986	0.535067	0.145692	0.157002	0.2039	0.210884	0.210746	0.22297	0.167086	0.164097	0.185297	0.211548	0.231218	0.245889	0.285479	0.283567	0.232269	0.247233	0.248172	1.33932	0.209507	0.25878	0.280651	0.244849	0.260298	0.250817	1.35359
2.84_216.0638n	216.064	455.142	2.84153	0.145555	0.123469	0.0749661	0.0961943	0.0767613	0.0998012	0.101146	0.105986	0.102985	0.341658	0.26968	0.207855	0.239772	0.405602	0.300182	0.243103	0.286836	2.78522	0.105037	0.2419	0.158094	0.167787	0.164761	0.167516	1.62661
0.56_156.0771m/z		156.077	0.556983	0.145547	0.204773	0.189788	0.208251	0.190879	0.167863	0.192682	0.201246	0.187629	0.152712	0.123275	0.185659	0.107755	0.0971646	0.138766	0.173022	0.139765	0.744901	0.293016	0.153798	0.136256	0.185024	0.0592252	0.165464	0.88187
4.84_257.9850m/z		257.985	4.84305	0.145277	0.147823	0.183102	0.187124	0.183146	0.188131	0.159468	0.146279	0.167544	0.152805	0.187804	0.168745	0.195763	0.21573	0.166813	0.187316	0.182139	1.08712	0.155389	0.166468	0.21605	0.163093	0.130424	0.166285	0.992487
5.36_534.0807n	534.081	535.089	5.36402	0.145274	0.143209	0.178677	0.175299	0.171954	0.176153	0.152231	0.158682	0.162685	0.180199	0.216092	0.207386	0.196894	0.257336	0.185366	0.215842	0.208445	1.28128	0.127909	0.179492	0.175727	0.184166	0.141053	0.161669	0.993758
18.22_310.1566n	310.157	311.164	18.2177	0.145225	0.159722	0.211604	0.138758	0.205974	0.33983	0.174738	0.143346	0.1899	0.19282	0.136465	0.394681	0.244509	0.483809	0.175779	0.24365	0.267388	1.40805	0.42061	0.232953	0.206624	0.145129	0.119649	0.224993	1.1848
0.54_254.9324n	254.932	255.94	0.54055	0.144878	0.141248	0.159657	0.165868	0.166338	0.146934	0.151347	0.121068	0.149667	0.18264	0.193746	0.187003	0.203599	0.249008	0.151117	0.19926	0.195196	1.3042	0.130534	0.156594	0.201553	0.19627	0.135117	0.164013	1.09585
7.23_672.1466n	672.147	673.154	7.23412	0.144775	0.141408	0.20917	0.22338	0.171973	0.353548	0.149673	0.134594	0.191065	0.166637	0.215837	0.0643782	0.307244	0.55845	0.302928	0.300637	0.27373	1.43265	0.091155	0.0589606	0.141205	0.0904039	0.0276001	0.0818648	0.428466
21.15_417.3359m/z		417.336	21.1462	0.144444	0.154651	0.072206	0.140407	0.135859	0.163901	0.140723	0.145911	0.137263	0.105451	0.159917	0.117	0.121602	0.192239	0.083897	0.167202	0.13533	0.985917	0.181256	0.199266	0.163984	0.227108	0.182505	0.190824	1.39021
11.26_177.0705n	177.07	178.078	11.2646	0.143651	0.16353	0.251839	0.2255	0.181053	0.176122	0.220996	0.215328	0.197252	0.107111	0.0373336	0.0690595	0.0669078	0.0716065	0.061174	0.112718	0.07513	0.380883	0.135803	0.085566	0.119468	0.154469	0.132647	0.125591	0.6367
4.82_448.1003n	448.1	493.113	4.81565	0.143527	0.146125	0.182217	0.18821	0.188389	0.20603	0.162063	0.139173	0.169467	0.116337	0.165499	0.135642	0.177294	0.181616	0.148109	0.165209	0.155672	0.9186	0.129797	0.12867	0.196947	0.101699	0.083248	0.128072	0.755736
6.29_264.1363n	264.136	265.143	6.28535	0.14205	0.153959	0.189865	0.185192	0.170562	0.181576	0.144469	0.105485	0.159145	0.131762	0.0571347	0.160959	0.135405	0.195681	0.159485	0.181349	0.145968	0.917202	0.277382	0.166533	0.141931	0.0731417	0.0912192	0.150041	0.942797
21.07_304.2252n	304.225	672.513	21.0693	0.142025	0.148296	0.116254	0.121843	0.125347	0.167313	0.152505	0.154168	0.140969	0.125423	0.1318	0.139621	0.141645	0.197763	0.138391	0.150151	0.146399	1.03852	0.146659	0.167366	0.174401	0.173234	0.14201	0.160734	1.14021
10.05_488.3498n	488.35	489.357	10.0526	0.141805	0.195027	0.3536	0.443738	0.386844	0.404584	0.280894	0.23828	0.305596	0.736034	0.326826	0.398888	0.776235	0.898964	0.76681	0.915899	0.688522	2.25304	0.179152	0.234191	0.419523	0.173501	0.208149	0.242903	0.794849
21.04_342.2539n	342.254	381.205	21.0364	0.141503	0.153288	0.112296	0.119189	0.119734	0.187255	0.156417	0.156343	0.143253	0.141747	0.154713	0.152988	0.151945	0.20885	0.150182	0.161152	0.160225	1.11848	0.128295	0.164372	0.16268	0.161024	0.127879	0.14885	1.03907
15.44_278.1521n	278.152	301.141	15.4376	0.141193	0.153744	0.183331	0.196346	0.192304	0.204176	0.164375	0.161992	0.174683	0.192246	0.187667	0.195304	0.203845	0.260619	0.192945	0.210948	0.206225	1.18057	0.17097	0.171213	0.1882	0.169654	0.142147	0.168437	0.964245
2.38_749.2001n	749.2	750.208	2.38098	0.140939	0.131005	0.142379	0.124492	0.147846	0.144835	0.142335	0.162523	0.142044	0.16022	0.195021	0.213994	0.18923	0.0904346	0.122597	0.170275	0.16311	1.14831	0.114666	0.0746975	0.102889	0.119776	0.0667673	0.095759	0.67415
14.11_446.1101m/z		446.11	14.1106	0.140892	0.108881	0.0218258	0.0232698	0.0366363	0.0143874	0.101616	0.481677	0.116148	0.0815356	0.0342385	0.00254054	0.0113776	0.0153911	0.0160663	0.0282654	0.0270593	0.232972	0.00079571	0.0171151	0.0106293	0.0470745	0.047955	0.0247139	0.212779
8.21_398.1212n	398.121	381.118	8.21012	0.140725	0.0675404	0.0946236	0.128294	0.0826068	0.10384	0.177403	0.091741	0.110847	0.173106	0.196809	0.0818459	0.173454	0.25247	0.119259	0.175011	0.167422	1.51039	0.108537	0.0681366	0.110982	0.128993	0.0641314	0.096156	0.867468
5.01_296.0690n	296.069	341.066	5.00757	0.140347	0.148659	0.150411	0.150115	0.149613	0.156845	0.144905	0.157851	0.149843	0.0905162	0.127869	0.117391	0.124852	0.117265	0.1105	0.136642	0.117862	0.786569	0.0704041	0.132499	0.138624	0.138596	0.0931778	0.11466	0.765199
7.31_672.1470n	672.147	673.154	7.31083	0.140055	0.136422	0.212516	0.215476	0.173217	0.344702	0.14088	0.128506	0.186472	0.143258	0.189681	0.056056	0.281886	0.499971	0.278408	0.279353	0.246945	1.3243	0.0812296	0.0486604	0.131451	0.0739301	0.025682	0.0721907	0.38714
5.35_238.0631n	238.063	277.05	5.34757	0.13945	0.141348	0.168516	0.175458	0.172023	0.176356	0.161397	0.157434	0.161498	0.100621	0.156536	0.159147	0.154651	0.152686	0.129404	0.157058	0.1443	0.893514	0.0945845	0.167338	0.160885	0.153349	0.11298	0.137827	0.853433
20.20_358.1662n	358.166	365.196	20.2029	0.139416	0.154184	0.1086	0.113754	0.117768	0.187889	0.163743	0.155683	0.14263	0.133361	0.136412	0.137907	0.146688	0.18783	0.136492	0.148273	0.146709	1.0286	0.103143	0.118468	0.12549	0.125031	0.0975581	0.113938	0.798839
5.35_552.2009m/z		552.201	5.35305	0.139378	0.198287	0.429468	0.440394	0.320123	0.399946	0.209795	0.129612	0.283375	0.094233	0.0141796	0.108438	0.0739667	0.0854814	0.0957334	0.133703	0.0865337	0.305368	0.666909	0.130403	0.166124	0.0820587	0.086994	0.226498	0.799286
14.68_312.6912n	312.691	326.686	14.6753	0.139117	0.158373	0.200092	0.220137	0.219775	0.225555	0.187785	0.167604	0.189805	0.286438	0.237063	0.302096	0.298791	0.402169	0.283489	0.317985	0.304004	1.60167	0.144503	0.191765	0.210846	0.192986	0.177761	0.183572	0.967163
5.79_266.0614n	266.061	533.109	5.78632	0.139109	0.151927	0.145051	0.148337	0.144753	0.151145	0.153361	0.135707	0.146174	0.115805	0.149199	0.141948	0.159005	0.181344	0.147652	0.163258	0.151173	1.0342	0.0863172	0.125427	0.124147	0.124666	0.0851827	0.109148	0.746699
0.89_321.2063n	321.206	322.213	0.8894	0.138383	0.200917	0.921148	0.576636	0.784928	0.651407	0.419102	0.301588	0.499264	0.170899	0.0313362	0.215592	0.23513	0.0173683	0.149074	0.212888	0.14747	0.295374	0.27238	0.0966707	0.642326	0.156816	0.560294	0.345697	0.692414
19.94_526.4319m/z		526.432	19.9397	0.138335	0.148355	0.143152	0.153757	0.1493	0.169199	0.151071	0.148928	0.150262	0.153435	0.180406	0.164889	0.170068	0.22929	0.163853	0.165995	0.175419	1.16742	0.134653	0.169915	0.165796	0.168028	0.130141	0.153706	1.02292
8.82_603.1831m/z		603.183	8.82432	0.137941	0.126742	0.0899887	0.108983	0.11648	0.114543	0.127641	0.0880362	0.113794	0.0664839	0.037596	0.338339	0.0492496	0.113462	0.0600517	0.112925	0.111158	0.976834	0.0915993	0.0512104	0.0266292	0.0373128	0.0162594	0.0446022	0.391955
10.35_602.3146n	602.315	313.17	10.3542	0.13776	0.141925	0.198522	0.200076	0.219996	0.23034	0.165732	0.155403	0.181219	0.317662	0.145453	0.30207	0.263412	0.352636	0.283742	0.367444	0.290346	1.60218	0.132131	0.152488	0.214439	0.110442	0.11693	0.145286	0.801715
22.97_147.9711m/z		147.971	22.9728	0.137543	0.140218	0.167229	0.173954	0.166728	0.178108	0.147573	0.145721	0.157134	0.183235	0.19487	0.187887	0.195496	0.252211	0.183455	0.198323	0.199354	1.26868	0.141353	0.161853	0.172131	0.165667	0.140892	0.156379	0.995194
0.58_503.7681n	503.768	542.731	0.579867	0.137084	0.114464	0.136803	0.15687	0.137755	0.156174	0.147258	0.139812	0.140778	0.147575	0.208345	0.118226	0.186797	0.358538	0.160382	0.183666	0.19479	1.38367	0.121044	0.14583	0.199919	0.180675	0.122423	0.153978	1.09377
5.80_1409.2888n	1409.29	1451.32	5.80275	0.13685	0.166927	0.0592651	0.0968508	0.0748937	0.0663454	0.154357	0.123203	0.109837	0.0380478	0.103481	0.094565	0.0877324	0.145562	0.0905036	0.0989207	0.0941162	0.856875	0.0299922	0.0866828	0.0217582	0.0699759	0.022474	0.0461766	0.420412
11.26_440.1348n	440.135	448.133	11.2591	0.136832	0.180755	0.399613	0.293249	0.192724	0.17212	0.343514	0.312103	0.253864	0.0458172	0.00243891	0.0129715	0.0116407	0.00956653	0.0108479	0.0428658	0.0194498	0.0766151	0.0972589	0.0236642	0.0522032	0.103875	0.0922328	0.0738469	0.290892
19.87_612.3439n	612.344	595.341	19.8684	0.136704	0.184414	0.259492	0.2897	0.290354	0.31905	0.237295	0.180994	0.23725	0.716279	0.324997	0.6934	0.713596	0.849528	0.712612	0.994085	0.714928	3.01339	0.170252	0.197552	0.262377	0.214897	0.199023	0.20882	0.880168
13.22_604.2895n	604.289	627.289	13.2166	0.13646	0.118787	0.196096	0.224695	0.213589	0.225819	0.170506	0.150044	0.179499	0.480163	0.160871	0.405314	0.382496	0.465533	0.322367	0.535959	0.393243	2.19078	0.14288	0.112039	0.132298	0.0565213	0.056976	0.100143	0.557899
22.00_1237.2592m/z		1237.26	22.0007	0.135912	0.149122	0.0356467	0.124532	0.14449	0.113893	0.155208	0.158959	0.12722	0.0476303	0.161795	0.107413	0.130694	0.231653	0.0218408	0.16562	0.123807	0.973167	0.0956921	0.0202671	0.0637398	0.126274	0.0695839	0.0751114	0.590404
21.44_965.5538m/z		965.554	21.4368	0.13561	0.126472	0.125968	0.111669	0.143967	0.157923	0.127023	0.14466	0.134161	0.0972123	0.00362098	0.161038	0.121324	0.189862	0.0718981	0.123687	0.109806	0.818464	0.0583387	0.113762	0.0471691	0.112361	0.0820918	0.0827446	0.616755
5.60_826.2044m/z		826.204	5.59988	0.13559	0.157599	0.265343	0.353969	0.259552	0.248369	0.21524	0.148761	0.223053	0.0850778	0.0530418	0.0461989	0.120329	0.0585556	0.0887892	0.105691	0.0796691	0.357176	0.105975	0.075265	0.197386	0.0727422	0.117672	0.113808	0.510229
6.84_851.1803m/z		851.18	6.83918	0.133842	0.143605	0.179447	0.179647	0.144459	0.249081	0.150946	0.153796	0.166853	0.120651	0.172788	0.0856602	0.211812	0.396423	0.221636	0.24265	0.207374	1.24286	0.0469951	0.0567914	0.0859618	0.0904596	0.0313555	0.0623127	0.373459
12.97_241.0834n	241.083	249.091	12.9699	0.133808	0.150487	0.179663	0.196492	0.18288	0.163599	0.175846	0.225097	0.175984	0.147208	0.1234	0.116606	0.145557	0.158773	0.116451	0.132133	0.134304	0.763161	0.0759348	0.138556	0.155757	0.186176	0.139196	0.139124	0.79055
22.01_835.4739n	835.474	418.744	22.0066	0.133759	0.141292	0.144645	0.174596	0.161603	0.187307	0.147678	0.149589	0.155059	0.142737	0.197186	0.108653	0.159822	0.25589	0.137139	0.1653	0.166675	1.07492	0.10508	0.071212	0.156605	0.124371	0.102645	0.111983	0.722195
3.62_452.1583m/z		452.158	3.62025	0.133736	0.237635	0.138998	0.153431	0.139015	0.144983	0.19383	0.140468	0.160262	0.0612345	0.0897234	0.0608729	0.0666779	0.0526723	0.0558576	0.0685115	0.0650786	0.406077	0.0931424	0.0389985	0.0559813	0.068853	0.0626919	0.0639334	0.398931
5.35_606.1185n	606.118	1235.23	5.35305	0.133374	0.131827	0.164152	0.158334	0.160064	0.165603	0.149923	0.154168	0.152181	0.085573	0.16672	0.170009	0.150083	0.145526	0.124221	0.157189	0.14276	0.938097	0.0726205	0.16381	0.137938	0.152924	0.103749	0.126208	0.829332
21.13_656.5256m/z		656.526	21.1297	0.13307	0.136535	0.105763	0.120299	0.11498	0.151054	0.137216	0.141508	0.130053	0.125314	0.135421	0.124219	0.1395	0.180071	0.124977	0.146756	0.139465	1.07237	0.152563	0.175386	0.186509	0.19397	0.145435	0.170772	1.3131
7.78_550.2413n	550.241	551.249	7.78247	0.132973	0.13334	0.162228	0.15373	0.165533	0.133336	0.165543	0.179702	0.153298	0.107477	0.0606345	0.138149	0.0731843	0.0638414	0.0489003	0.0894259	0.0830875	0.542	0.0746301	0.0726104	0.157291	0.0995148	0.184138	0.117637	0.767372
13.01_472.1802m/z		472.18	13.0138	0.132598	0.184237	0.527954	0.381162	0.237402	0.18381	0.383724	0.408983	0.304984	0.112686	0.0019062	0.0178333	0.0185019	0.0204734	0.0191118	0.100462	0.0415678	0.136295	0.103214	0.0356516	0.0614162	0.217637	0.127735	0.109131	0.357825
2.50_374.0777n	374.078	790.214	2.49607	0.132194	0.138248	0.136191	0.127606	0.154142	0.139292	0.176844	0.18715	0.148958	0.124941	0.185239	0.198483	0.094483	0.112692	0.0730809	0.135874	0.132113	0.886913	0.0981259	0.0788918	0.0411663	0.0891463	0.0608546	0.073637	0.494346
22.40_1493.0509m/z		1493.05	22.404	0.13191	0.12584	0.0380096	0.0863207	0.110528	0.0989638	0.104147	0.12435	0.102509	0.0852267	0.159022	0.144908	0.130434	0.178177	0.0825556	0.158367	0.134099	1.30817	0.16381	0.145125	0.1672	0.236332	0.165727	0.175639	1.71341
20.53_629.4011m/z		629.401	20.5264	0.13182	0.15739	0.0884567	0.166792	0.129146	0.177076	0.1453	0.124304	0.140036	0.224384	0.103408	0.264833	0.371239	0.411796	0.264592	0.226848	0.266729	1.90472	0.261196	0.388995	0.482643	0.315572	0.265052	0.342692	2.44718
20.92_384.2089m/z		384.209	20.9158	0.131743	0.145906	0.161976	0.167821	0.166141	0.193483	0.15753	0.140113	0.158089	0.23193	0.29224	0.288781	0.24512	0.383169	0.263925	0.254483	0.27995	1.77083	0.314351	0.316825	0.393206	0.362977	0.315176	0.340507	2.15389
21.26_744.4173m/z		744.417	21.2612	0.131732	0.133294	0.0737129	0.13574	0.11848	0.138954	0.13738	0.134663	0.125494	0.0553089	0.0597352	0.0425201	0.0502698	0.0609548	0.0345948	0.0689504	0.0531906	0.423848	0.0887949	0.0917467	0.119638	0.0689513	0.0909656	0.0920193	0.733254
21.69_1414.9833n	1414.98	1397.98	21.6947	0.131473	0.152356	0.208858	0.189659	0.188961	0.230918	0.16314	0.136525	0.175236	0.206708	0.193378	0.213159	0.175502	0.237655	0.205183	0.192717	0.203472	1.16113	0.651221	0.577685	0.953916	0.670666	0.644978	0.699693	3.99286
14.09_281.1085m/z		281.109	14.0941	0.131462	0.125124	0.0871819	0.0903167	0.0974552	0.0795026	0.133866	0.22779	0.121587	0.116832	0.0835516	0.0428173	0.0647478	0.0812142	0.0657779	0.0901058	0.0778638	0.640394	0.0351156	0.070386	0.0666481	0.10118	0.0876519	0.0721963	0.593782
9.94_629.3015m/z		629.301	9.94303	0.1314	0.147318	0.258614	0.307999	0.264941	0.283001	0.218429	0.197073	0.226097	0.556006	0.319674	0.39868	0.564194	0.706534	0.553832	0.640875	0.534256	2.36295	0.110453	0.13825	0.231795	0.117205	0.109602	0.141461	0.625665
22.12_473.3990m/z		473.399	22.124	0.130241	0.13626	0.174598	0.154761	0.144317	0.176108	0.141444	0.138537	0.149533	0.177814	0.156646	0.161185	0.172516	0.21516	0.18205	0.167731	0.176157	1.17805	0.216656	0.286366	0.286524	0.24105	0.205684	0.247256	1.65352
21.95_745.4918m/z		745.492	21.9541	0.129963	0.125705	0.0767829	0.11367	0.128103	0.117175	0.147489	0.142075	0.12262	0.114228	0.15011	0.156938	0.141684	0.217852	0.0843264	0.149049	0.144884	1.18156	0.126765	0.13684	0.130495	0.183161	0.124551	0.140362	1.14469
0.04_128.9874n	128.987	111.984	0.04155	0.12993	0.119471	0.134533	0.150852	0.136478	0.120663	0.127349	0.104998	0.128034	0.140202	0.148749	0.151748	0.164009	0.195051	0.127843	0.157598	0.155028	1.21084	0.114826	0.130271	0.150656	0.149805	0.0958908	0.12829	1.00199
0.64_478.0481n	478.048	517.011	0.642567	0.129585	0.0869512	0.069397	0.0879601	0.076288	0.0709257	0.131137	0.132849	0.0981367	0.189015	0.217028	0.0976791	0.153983	0.26121	0.124673	0.140642	0.169176	1.72388	0.0527394	0.068722	0.0557679	0.0902949	0.0449846	0.0625017	0.636885
11.26_207.1170m/z		207.117	11.2591	0.129321	0.149815	0.226798	0.200661	0.161051	0.156005	0.201049	0.197404	0.177763	0.0923052	0.0336021	0.0578809	0.0577042	0.0623701	0.0529175	0.0976922	0.0649246	0.365231	0.134788	0.0810223	0.114646	0.148426	0.123063	0.120389	0.677244
0.62_303.1435n	303.143	311.145	0.615167	0.129259	0.453209	0.459341	0.135259	0.582019	0.54626	0.119736	0.128827	0.319239	0.177444	0.180603	0.727591	0.377617	0.565555	0.565288	0.604156	0.456893	1.4312	0.114609	0.887954	0.799629	0.145342	0.502596	0.490026	1.53498
11.25_178.0463n	178.046	220.088	11.2536	0.128725	0.147146	0.225345	0.199915	0.160453	0.156237	0.199311	0.1957	0.176604	0.0924853	0.0338883	0.0572693	0.0561618	0.0623784	0.0521794	0.0960016	0.0643377	0.364305	0.127608	0.0766865	0.107862	0.141064	0.118785	0.114401	0.647783
15.16_482.3398n	482.34	483.347	15.1634	0.1285	0.165308	0.26028	0.381978	0.223525	0.294367	0.242172	0.109684	0.225727	0.21226	0.160974	0.372625	0.396591	0.461167	0.311022	0.326406	0.320149	1.4183	0.174861	0.191259	0.0719882	0.0814353	0.0556956	0.115048	0.509678
5.35_243.0699n	243.07	251.07	5.34757	0.128437	0.13192	0.154016	0.1617	0.157803	0.163233	0.149648	0.145025	0.148973	0.0878079	0.14133	0.14294	0.138053	0.140383	0.116699	0.141784	0.129856	0.871679	0.0873528	0.150244	0.145185	0.136869	0.101156	0.124161	0.83345
19.90_254.1853n	254.185	531.389	19.8957	0.127491	0.142156	0.132192	0.142328	0.139935	0.166833	0.143524	0.14091	0.141921	0.149026	0.166887	0.155922	0.164464	0.223446	0.156927	0.164929	0.1688	1.18939	0.146678	0.162482	0.182529	0.173991	0.144218	0.16198	1.14134
14.68_598.4294n	598.429	621.418	14.6808	0.127093	0.131271	0.137612	0.145661	0.143949	0.1657	0.134496	0.143812	0.141199	0.156294	0.158267	0.154799	0.163453	0.214669	0.166205	0.163351	0.168148	1.19086	0.102059	0.115087	0.112694	0.113604	0.106071	0.109903	0.778356
21.71_841.5742n	841.574	864.536	21.7057	0.127068	0.138631	0.0448547	0.0705099	0.0637033	0.172825	0.128222	0.121741	0.108444	0.143703	0.0790451	0.102087	0.0839915	0.159844	0.0911174	0.0963174	0.108015	0.996041	0.121045	0.142899	0.233803	0.14612	0.116513	0.152076	1.40234
2.46_664.1434m/z		664.143	2.4577	0.126888	0.109105	0.202921	0.186838	0.198113	0.210654	0.151516	0.11116	0.16215	0.127266	0.106762	0.116426	0.1949	0.0907079	0.14257	0.150373	0.132715	0.818472	0.138409	0.057187	0.216735	0.0589516	0.0626349	0.106783	0.658549
5.52_664.2360n	664.236	647.233	5.51757	0.126342	0.144124	0.173607	0.207963	0.151549	0.158005	0.173763	0.146067	0.160178	0.134675	0.119643	0.088273	0.0853628	0.13192	0.0789316	0.0943822	0.104741	0.653906	0.106947	0.0536905	0.0848168	0.0880638	0.0670007	0.0801038	0.500094
4.83_738.2010m/z		738.201	4.82662	0.126284	0.129064	0.160843	0.173109	0.1687	0.175163	0.140643	0.127822	0.150204	0.12106	0.159772	0.133993	0.172142	0.171342	0.147868	0.159921	0.1523	1.01396	0.121486	0.124207	0.162952	0.106543	0.0892518	0.120888	0.804828
12.94_299.0680m/z		299.068	12.9426	0.126074	0.135537	0.142441	0.164817	0.162267	0.148607	0.140773	0.192684	0.15165	0.143071	0.191395	0.148554	0.187198	0.211818	0.152466	0.1266	0.165872	1.09378	0.0441249	0.140532	0.151871	0.131266	0.100673	0.113693	0.749708
4.82_221.0694n	221.069	186.056	4.81565	0.125983	0.126452	0.162094	0.170085	0.169036	0.180592	0.140768	0.11892	0.149241	0.0975642	0.13572	0.110448	0.150595	0.124618	0.117818	0.13073	0.123928	0.830383	0.126471	0.120405	0.203988	0.0980882	0.0834768	0.126486	0.847524
22.25_541.3931m/z		541.393	22.2491	0.12583	0.12846	0.118811	0.122054	0.115378	0.158426	0.133633	0.134712	0.129663	0.15712	0.107787	0.13575	0.154125	0.20217	0.146739	0.16051	0.152029	1.17249	0.143433	0.146245	0.189224	0.171893	0.147262	0.159611	1.23097
0.99_294.0953n	294.095	317.084	0.993517	0.125525	0.171922	0.0908076	0.148231	0.141064	0.158833	0.14645	0.172574	0.144426	0.481542	0.397574	0.149156	0.321372	0.517858	0.484204	0.524647	0.410907	2.84511	0.586221	1.22682	0.505753	0.935131	0.765701	0.803924	5.56635
8.01_295.0966m/z		295.097	8.00725	0.125159	0.114198	0.0919418	0.0819221	0.0938589	0.0841943	0.130431	0.175986	0.112211	0.156492	0.0905067	0.0907991	0.124046	0.118608	0.104665	0.131726	0.116692	1.03993	0.0345172	0.061968	0.084694	0.0769869	0.0779859	0.0672304	0.599141
5.79_288.0681n	288.068	295.061	5.79178	0.125008	0.163218	0.0597654	0.0987405	0.0716047	0.0655589	0.13951	0.13824	0.107706	0.0560517	0.135135	0.119861	0.0842621	0.157424	0.087326	0.106887	0.106707	0.990724	0.0647609	0.150524	0.0371019	0.122886	0.0419562	0.0834457	0.774756
0.79_531.1353n	531.135	538.127	0.785167	0.124932	0.219843	0.216252	0.208391	0.197647	0.214594	0.166378	0.105192	0.181654	0.138022	0.115597	0.150902	0.117665	0.127907	0.115759	0.158759	0.132087	0.727139	0.435145	0.171485	0.19265	0.120904	0.105848	0.205206	1.12966
3.18_729.1343n	729.134	712.129	3.18152	0.12463	0.13244	0.173881	0.174496	0.162409	0.176916	0.157241	0.136756	0.154846	0.22856	0.225167	0.232754	0.231393	0.324941	0.231661	0.257808	0.247469	1.59816	0.162851	0.134933	0.175146	0.187295	0.131877	0.15842	1.02308
21.99_1226.2628m/z		1226.26	21.9948	0.124521	0.120809	0.0307164	0.0763783	0.109813	0.0625756	0.120666	0.128751	0.0967788	0.040741	0.11292	0.105242	0.119486	0.160825	0.0439051	0.154507	0.105375	1.08882	0.0578818	0.0345858	0.04817	0.0886517	0.066289	0.0591157	0.610833
0.59_170.0098n	170.01	208.973	0.59225	0.124296	0.0695415	0.0657095	0.0777039	0.0790039	0.0917719	0.0731791	0.117447	0.0873316	0.19137	0.303274	0.0807858	0.193018	0.17914	0.12731	0.120508	0.170772	1.95545	0.0780121	0.0408799	0.13488	0.0794254	0.0510537	0.0768502	0.879982
14.37_613.3071m/z		613.307	14.3682	0.124237	0.169776	0.27374	0.293647	0.295206	0.303679	0.21848	0.173004	0.231471	0.453764	0.316154	0.44899	0.471272	0.604235	0.459856	0.542303	0.470939	2.03455	0.152474	0.183562	0.256624	0.197848	0.18945	0.195992	0.846722
22.87_347.8745m/z		347.874	22.8742	0.123994	0.131682	0.150224	0.159348	0.151075	0.163932	0.137814	0.129502	0.143446	0.163894	0.173399	0.169983	0.175627	0.227898	0.163425	0.179064	0.179041	1.24814	0.116885	0.135812	0.143167	0.137339	0.114619	0.129564	0.903225
21.22_468.2268n	468.227	235.133	21.2174	0.123973	0.135235	0.145	0.161756	0.148245	0.177363	0.147367	0.136284	0.146903	0.167643	0.164573	0.170364	0.176089	0.216357	0.169143	0.191993	0.179452	1.22157	0.129978	0.160137	0.158775	0.154042	0.137944	0.148175	1.00866
6.37_496.1070n	496.107	479.104	6.37302	0.123905	0.183897	0.207969	0.195236	0.210855	0.214442	0.19685	0.143623	0.184597	0.692543	0.37178	0.316283	0.717845	0.638895	0.722742	0.805343	0.609347	3.30096	0.108542	0.0766095	0.172852	0.109043	0.10845	0.1151	0.623517
5.55_682.2330n	682.233	689.233	5.55057	0.123568	0.163315	0.194984	0.187604	0.175428	0.175402	0.153466	0.154378	0.166018	0.140963	0.135504	0.0914585	0.117503	0.165771	0.107665	0.13351	0.127482	0.76788	0.0719364	0.0944415	0.0800969	0.0868231	0.079039	0.0824674	0.496737
13.21_471.3462m/z		471.346	13.2112	0.12343	0.131286	0.294102	0.414684	0.430199	0.316399	0.232119	0.31867	0.282611	0.819577	0.141325	0.585612	0.881782	0.584555	0.5274	1.25838	0.685518	2.42566	0.226635	0.128429	0.367804	0.111964	0.0754456	0.182056	0.644191
22.32_405.3256m/z		405.326	22.32	0.122911	0.129528	0.105409	0.106293	0.107874	0.151912	0.135175	0.130017	0.12364	0.144463	0.117635	0.138089	0.145354	0.177229	0.14152	0.163201	0.146784	1.18719	0.10729	0.135015	0.139208	0.11863	0.105282	0.121085	0.979337
0.61_265.1162n	265.116	273.108	0.609683	0.12287	0.421833	0.574738	0.153467	0.550639	0.575296	0.181335	0.139277	0.339932	0.0564539	0.0674192	0.442936	0.52297	0.359319	0.415153	0.463486	0.332534	0.978237	0.0540279	0.4259	0.598653	0.109411	0.521669	0.341932	1.00588
0.58_267.8734n	267.873	290.848	0.579867	0.122648	0.104168	0.122166	0.136683	0.124867	0.138397	0.127813	0.126296	0.12538	0.132801	0.177955	0.114367	0.1626	0.282892	0.138455	0.156998	0.166581	1.32861	0.114939	0.140964	0.17822	0.157812	0.120851	0.142557	1.137
9.56_440.3286n	440.329	405.315	9.56468	0.122401	0.114193	0.134669	0.149735	0.159247	0.147408	0.134142	0.137339	0.137392	0.472906	0.085914	0.399745	0.308493	0.324011	0.313438	0.56154	0.352292	2.56414	0.129325	0.113476	0.144124	0.0673804	0.073388	0.105539	0.768159
22.44_143.9804m/z		143.98	22.4395	0.122383	0.131494	0.166025	0.162696	0.151321	0.165961	0.137032	0.134078	0.146374	0.183977	0.198246	0.190651	0.198477	0.257871	0.183024	0.199791	0.201719	1.37811	0.130359	0.1542	0.168141	0.148297	0.130489	0.146297	0.999478
21.22_324.3394n	324.339	369.298	21.2174	0.122258	0.115471	0.130685	0.157135	0.174515	0.153943	0.120065	0.119672	0.136718	0.139888	0.226712	0.130345	0.153998	0.20211	0.139206	0.15595	0.16403	1.19977	0.10717	0.122647	0.135315	0.130642	0.111608	0.121476	0.888519
9.97_298.1210n	298.121	299.128	9.97043	0.121801	0.133223	0.146988	0.133452	0.112207	0.102701	0.173269	0.198211	0.140232	0.123287	0.0439609	0.044113	0.0602674	0.0683149	0.0668032	0.109985	0.0738187	0.526406	0.0391716	0.0261881	0.0548438	0.0569477	0.053965	0.0462232	0.329621
7.03_348.1934n	348.193	331.19	7.0311	0.121516	0.10306	0.212085	0.215334	0.197726	0.213384	0.146074	0.176697	0.173234	0.089581	0.047311	0.0853906	0.122022	0.0582229	0.0810141	0.130534	0.0877251	0.506395	0.105321	0.0745156	0.214542	0.101435	0.109105	0.120984	0.698381
11.27_376.0613n	376.061	377.069	11.2701	0.12121	0.138655	0.215396	0.194613	0.153928	0.151846	0.18677	0.174078	0.167062	0.086785	0.0268365	0.0523461	0.0507011	0.0560384	0.0479949	0.089052	0.0585363	0.350387	0.0990032	0.0571883	0.0836164	0.113492	0.0987951	0.0904189	0.54123
0.60_346.0774n	346.077	347.085	0.6042	0.121101	0.174958	0.189393	0.103721	0.186584	0.195414	0.10823	0.113352	0.149094	0.0863116	0.0777255	0.178686	0.194953	0.196498	0.161778	0.194261	0.155745	1.04461	0.0769453	0.231862	0.246576	0.115405	0.147281	0.163614	1.09739
23.15_172.9760m/z		172.976	23.1538	0.120763	0.126391	0.148032	0.158649	0.147334	0.15653	0.130495	0.129273	0.139683	0.162072	0.17339	0.165917	0.174071	0.221424	0.161989	0.177274	0.176591	1.26422	0.123734	0.141657	0.152633	0.145637	0.119866	0.136705	0.97868
12.95_276.0805n	276.081	575.147	12.948	0.12069	0.132507	0.106456	0.146718	0.172579	0.137032	0.135512	0.214795	0.145786	0.145933	0.199259	0.153062	0.222542	0.220144	0.155819	0.113916	0.172954	1.18635	0.0172011	0.1291	0.141078	0.128067	0.0954839	0.102186	0.700931
21.37_467.2611m/z		467.261	21.371	0.120679	0.134608	0.113744	0.0943152	0.111638	0.148724	0.134066	0.130115	0.123486	0.102238	0.146611	0.138171	0.101491	0.0431281	0.134274	0.12892	0.113547	0.919517	0.08606	0.121077	0.107713	0.0900471	0.0836278	0.097705	0.791223
18.43_195.9958m/z		195.996	18.4262	0.120496	0.1365	0.136145	0.14338	0.136829	0.162931	0.137972	0.135758	0.138751	0.155647	0.170376	0.162119	0.168761	0.220698	0.155952	0.171184	0.172105	1.24039	0.101914	0.121232	0.126599	0.121559	0.0996708	0.114195	0.823018
21.13_425.2893m/z		425.289	21.1297	0.120306	0.126	0.114009	0.123676	0.121828	0.150337	0.130052	0.130148	0.127045	0.134508	0.136772	0.133472	0.15134	0.188288	0.141387	0.151354	0.14816	1.1662	0.166303	0.192271	0.201919	0.19786	0.148294	0.181329	1.42729
5.85_492.1282m/z		492.128	5.85208	0.120286	0.159535	0.108571	0.0933204	0.0762398	0.159359	0.094368	0.125663	0.117168	0.281932	0.25646	0.0718406	0.215606	0.778839	0.315647	0.284936	0.315037	2.68878	0.0400847	0.0440827	0.0376734	0.0977614	0.0172576	0.047372	0.404309
20.64_306.2685n	306.269	351.25	20.6362	0.120028	0.136951	0.131851	0.137319	0.137169	0.155699	0.133983	0.133913	0.135864	0.143926	0.135156	0.144987	0.154102	0.191525	0.139402	0.158713	0.152544	1.12277	0.108481	0.117499	0.122003	0.112761	0.0888574	0.10992	0.809046
9.56_450.3131n	450.313	433.31	9.56468	0.119829	0.126078	0.146101	0.154525	0.181957	0.172005	0.136674	0.136651	0.146727	0.416925	0.0964566	0.405573	0.296135	0.368004	0.313176	0.539442	0.347959	2.37146	0.150389	0.125048	0.161559	0.0907187	0.0923827	0.124019	0.845236
6.63_334.1417n	334.142	299.128	6.63082	0.11962	0.138648	0.171314	0.163759	0.138081	0.131547	0.150925	0.130045	0.142992	0.0749727	0.0379609	0.0580462	0.0542499	0.0546761	0.0475727	0.0664764	0.0562793	0.393583	0.100337	0.0511855	0.0942386	0.115073	0.0941719	0.0910011	0.636406
17.89_357.3059n	357.306	364.306	17.8887	0.119406	0.127446	0.142916	0.152259	0.145727	0.149463	0.127182	0.134864	0.137408	0.180001	0.186433	0.182575	0.192753	0.247997	0.18693	0.200856	0.196792	1.43217	0.104641	0.127908	0.124167	0.120876	0.101015	0.115722	0.842176
14.10_653.1375n	653.137	676.111	14.0996	0.119358	0.103575	0.0411893	0.0419777	0.0524916	0.0344445	0.0923672	0.207635	0.0866299	0.0820803	0.0846641	0.0155742	0.0301242	0.0432034	0.0357079	0.0451041	0.0480655	0.554837	0.00825003	0.0418199	0.028213	0.07854	0.0723045	0.0458255	0.52898
22.81_387.8387n	387.839	370.835	22.8083	0.118598	0.1252	0.151351	0.15952	0.147313	0.162849	0.132691	0.124568	0.140261	0.169735	0.180922	0.175782	0.178815	0.237307	0.170917	0.18823	0.185958	1.3258	0.0964166	0.113549	0.119495	0.111409	0.0976859	0.107711	0.767933
4.84_726.1377n	726.138	740.149	4.83757	0.118241	0.127406	0.153508	0.157606	0.155173	0.159338	0.131325	0.122911	0.140689	0.142403	0.176884	0.145311	0.171582	0.233265	0.157805	0.170791	0.171149	1.21651	0.103098	0.10878	0.132122	0.105058	0.0829393	0.1064	0.756277
10.63_156.0541n	156.054	189.07	10.634	0.117793	0.159576	0.361008	0.349633	0.264226	0.304618	0.238076	0.198228	0.249145	0.122189	0.0519802	0.146315	0.134752	0.109596	0.0883309	0.156359	0.115646	0.464172	0.172771	0.163646	0.265459	0.287772	0.254713	0.228872	0.918631
22.35_298.2797n	298.28	306.28	22.3498	0.117778	0.119252	0.10487	0.119216	0.117882	0.150943	0.118525	0.122476	0.121368	0.141292	0.116707	0.127242	0.153651	0.181868	0.140756	0.159277	0.145828	1.20154	0.0877388	0.0897784	0.11276	0.101428	0.0873266	0.0958064	0.78939
22.97_363.7904m/z		363.79	22.9728	0.117773	0.12412	0.14335	0.152357	0.145226	0.155303	0.128722	0.126009	0.136608	0.162074	0.17517	0.167467	0.174526	0.230376	0.163847	0.179391	0.178979	1.31017	0.111105	0.127798	0.133545	0.130646	0.110663	0.122752	0.89857
22.31_1432.9821n	1432.98	1415.98	22.3082	0.117682	0.124363	0.0830645	0.12152	0.12838	0.130958	0.127911	0.129168	0.120381	0.0940327	0.157315	0.167859	0.126307	0.214574	0.109782	0.150272	0.145735	1.21061	0.183687	0.195507	0.209264	0.220003	0.163745	0.194441	1.61522
9.39_559.1932m/z		559.193	9.3947	0.117556	0.109101	0.192423	0.171631	0.227299	0.225161	0.147282	0.141991	0.166556	0.146701	0.0327612	0.135992	0.104053	0.0766133	0.101518	0.198339	0.113711	0.682722	0.122374	0.03991	0.119699	0.073833	0.0392379	0.0790106	0.47438
14.12_253.2553n	253.255	261.255	14.1215	0.117466	0.102114	0.0425923	0.0464519	0.062236	0.0352685	0.0996324	0.243267	0.0936286	0.103282	0.0625766	0.0112681	0.030809	0.0399363	0.0389595	0.0638198	0.050093	0.535018	0.0070522	0.026616	0.019728	0.0631333	0.0593598	0.0351779	0.375717
8.13_296.1048n	296.105	297.112	8.12793	0.117192	0.108886	0.102269	0.105352	0.106533	0.0783997	0.12157	0.175016	0.114402	0.115571	0.0816804	0.0621609	0.0778912	0.0837053	0.0695054	0.0972478	0.0839659	0.733954	0.0365987	0.0885387	0.0948218	0.13077	0.103318	0.0908094	0.793773
13.01_392.0929n	392.093	393.1	13.0138	0.116873	0.134272	0.220148	0.195461	0.161264	0.152092	0.182521	0.186573	0.16865	0.131226	0.0389032	0.0661082	0.0678824	0.0874113	0.067957	0.136626	0.0851592	0.504945	0.102391	0.0716618	0.0930863	0.15376	0.109973	0.106174	0.629552
2.59_313.0713m/z		313.071	2.58933	0.116829	0.0787662	0.174805	0.202634	0.139598	0.267684	0.166544	0.120594	0.158432	0.0409425	0.0498696	0.0694376	0.104806	0.0678261	0.054222	0.0577311	0.0635478	0.401105	0.225347	0.0685724	0.127949	0.0476376	0.0330879	0.100519	0.634461
21.65_404.2591m/z		404.259	21.6507	0.116757	0.128751	0.0979675	0.100374	0.106984	0.159807	0.132409	0.122472	0.12069	0.118583	0.130977	0.130645	0.123223	0.171203	0.126806	0.130179	0.133088	1.10272	0.126861	0.138531	0.15508	0.141872	0.121846	0.136838	1.13379
4.82_163.2700m/z		163.27	4.82113	0.116489	0.115677	0.145907	0.154261	0.156772	0.169816	0.131453	0.109173	0.137443	0.0891028	0.121117	0.100926	0.139518	0.122171	0.114195	0.125197	0.116033	0.844221	0.125096	0.121676	0.187771	0.0977443	0.0807683	0.122611	0.892085
2.74_836.2081m/z		836.208	2.73742	0.116436	0.0771654	0.0815123	0.0760083	0.0861882	0.0885598	0.0912636	0.103085	0.0900273	0.305393	0.346243	0.203395	0.301548	0.185156	0.189178	0.185964	0.245268	2.72437	0.0731519	0.0927619	0.0669941	0.0649457	0.051641	0.0698989	0.776419
3.09_70.0209n	70.0209	163.039	3.08837	0.116354	0.119641	0.132365	0.13866	0.135754	0.147764	0.123441	0.120731	0.129339	0.133219	0.139709	0.135292	0.146332	0.1864	0.133827	0.144469	0.145607	1.12578	0.127814	0.145033	0.165786	0.14157	0.119649	0.13997	1.0822
0.54_330.9694n	330.969	337.969	0.535067	0.116288	0.0986288	0.117718	0.115563	0.130484	0.139671	0.107707	0.109793	0.116982	0.190996	0.227293	0.172931	0.215839	0.17865	0.171819	0.165631	0.189023	1.61583	0.115282	0.158246	0.14208	0.156504	0.19375	0.153172	1.30937
4.82_329.0676n	329.068	722.178	4.81565	0.116246	0.119937	0.157844	0.174355	0.176053	0.191072	0.143723	0.107172	0.1483	0.0733008	0.120598	0.0882783	0.142979	0.106602	0.110919	0.12299	0.109381	0.737565	0.102083	0.0945463	0.167354	0.0670008	0.0583347	0.0978638	0.659903
18.73_406.3275n	406.327	429.314	18.7332	0.116156	0.125893	0.126914	0.13678	0.128998	0.147531	0.129713	0.129679	0.130208	0.156535	0.160591	0.157446	0.171131	0.213833	0.158082	0.172272	0.169984	1.30548	0.128849	0.139494	0.150914	0.149983	0.125288	0.138905	1.0668
17.44_192.1516n	192.152	407.33	17.4446	0.115774	0.196363	0.27374	0.297135	0.352832	0.251891	0.311058	0.233692	0.254061	0.83573	0.428387	0.669037	0.749613	0.663409	0.707579	1.15352	0.743897	2.92803	0.100028	0.0968744	0.260701	0.155677	0.204827	0.163622	0.644026
22.46_419.7504m/z		419.75	22.4569	0.115002	0.110775	0.0659959	0.0911685	0.105533	0.116812	0.103704	0.115854	0.103106	0.0931673	0.110458	0.105702	0.111583	0.13408	0.0827742	0.123645	0.108773	1.05496	0.0729398	0.0750248	0.0829109	0.0874424	0.0708546	0.0778345	0.7549
23.97_142.0801m/z		142.08	23.9653	0.114998	0.121487	0.145351	0.150789	0.145483	0.153176	0.128727	0.118786	0.13485	0.174323	0.193349	0.185872	0.184481	0.248498	0.174675	0.194368	0.193652	1.43606	0.0396548	0.0500792	0.0489097	0.0500905	0.0404891	0.0458446	0.339969
22.31_800.6743n	800.674	823.547	22.3082	0.114943	0.127131	0.14362	0.146129	0.12409	0.141746	0.11484	0.12013	0.129079	0.15769	0.145238	0.15818	0.161761	0.203406	0.159016	0.181066	0.166622	1.29086	0.203118	0.271932	0.252395	0.23872	0.207214	0.234676	1.81808
5.84_1239.2592m/z		1239.26	5.84112	0.114344	0.0296919	0.00750368	0.0153035	0.011223	0.00961182	0.049957	0.0496225	0.0359072	0.0355933	0.0527203	0.0224244	0.0422077	0.036377	0.0574285	0.035537	0.0403269	1.12309	0.0109679	0.0269548	0.0124025	0.0207078	0.0211313	0.0184329	0.513347
22.45_742.4078n	742.408	372.211	22.4454	0.114171	0.119359	0.116423	0.123302	0.124336	0.155751	0.124981	0.115665	0.124248	0.1381	0.19925	0.197059	0.11868	0.219972	0.146851	0.120547	0.162923	1.31127	0.111564	0.173285	0.141736	0.119222	0.102881	0.129738	1.04418
4.79_695.2539m/z		695.254	4.78825	0.114026	0.192	0.198505	0.188462	0.185221	0.181659	0.202576	0.161197	0.177956	0.0453487	0.0386526	0.0396545	0.0592273	0.0338388	0.0415631	0.050379	0.0440948	0.247786	0.0614699	0.0412386	0.133104	0.0634352	0.0851689	0.0768834	0.432037
13.02_215.1484n	215.148	254.094	13.0192	0.11388	0.131515	0.22009	0.196411	0.155221	0.146145	0.181362	0.191098	0.166965	0.120862	0.0335865	0.0591419	0.0633884	0.076743	0.0601687	0.124341	0.0768903	0.460517	0.124574	0.0859788	0.112191	0.179562	0.128673	0.126196	0.755819
0.63_76.0444n	76.0444	84.0444	0.631617	0.113675	0.0959431	0.0626929	0.102559	0.0608746	0.0754098	0.0899315	0.13873	0.0924769	0.0741288	0.0663424	0.0406204	0.0434988	0.0619849	0.0497688	0.0482485	0.0549418	0.594114	0.101568	0.084871	0.0484187	0.0957691	0.0519959	0.0765245	0.827499
22.12_1434.0167n	1434.02	1442.01	22.124	0.113322	0.114061	0.0614578	0.117688	0.120643	0.141453	0.114848	0.112954	0.112053	0.121837	0.144181	0.180522	0.126331	0.224352	0.0819223	0.161867	0.148716	1.32719	0.188625	0.200561	0.263669	0.240494	0.177897	0.214249	1.91203
5.98_1065.2107n	1065.21	1072.21	5.98372	0.11329	0.16145	0.0610011	0.0627572	0.0557301	0.0781845	0.0837045	0.107008	0.0903907	0.164659	0.242944	0.106855	0.106255	0.49849	0.16127	0.191077	0.210221	2.3257	0.00417443	0.0563034	0.00797197	0.104519	0.00438789	0.0354713	0.392422
21.10_174.0903m/z		174.09	21.1023	0.113262	0.124259	0.135741	0.138487	0.142435	0.14695	0.128518	0.123139	0.131599	0.149792	0.155358	0.151105	0.157201	0.209948	0.142643	0.163291	0.161334	1.22595	0.106064	0.124466	0.133855	0.130172	0.102723	0.119456	0.907726
0.78_417.1444n	417.144	481.11	0.779683	0.113228	0.156228	0.133438	0.134477	0.129757	0.151025	0.120231	0.103703	0.130261	0.17074	0.158932	0.104741	0.133508	0.227379	0.144536	0.163707	0.157649	1.21025	0.121624	0.083642	0.107177	0.0810162	0.0717862	0.0930491	0.714329
13.01_687.2288n	687.229	710.204	13.0083	0.112753	0.137712	0.271829	0.222595	0.169734	0.149228	0.211875	0.217789	0.186689	0.114503	0.00911954	0.0334172	0.0337818	0.0417752	0.0348128	0.114242	0.0545217	0.292045	0.0781223	0.0380126	0.0592618	0.130407	0.0893609	0.0790329	0.423339
22.27_316.1417n	316.142	349.225	22.267	0.112641	0.120649	0.0906636	0.0901705	0.100164	0.157028	0.124556	0.12093	0.1146	0.106151	0.100111	0.104287	0.108517	0.139615	0.106527	0.110672	0.11084	0.967191	0.0872893	0.111588	0.114225	0.0964725	0.0849228	0.0988996	0.862997
3.51_254.0615n	254.062	531.114	3.51053	0.112597	0.154823	0.0844697	0.0982185	0.0981497	0.0916012	0.142028	0.147842	0.116216	0.212387	0.275174	0.225526	0.230153	0.177307	0.187827	0.226291	0.219238	1.88646	0.0499395	0.0457926	0.0599063	0.046193	0.0677822	0.0539227	0.463986
17.67_408.3320m/z		408.332	17.6694	0.112589	0.119713	0.124307	0.137104	0.135272	0.150879	0.119082	0.131936	0.12886	0.172156	0.181097	0.176213	0.177642	0.235239	0.173818	0.193779	0.187135	1.45223	0.103414	0.127443	0.138999	0.123111	0.098357	0.118265	0.917776
22.31_288.1450n	288.145	296.145	22.3082	0.112265	0.121394	0.101125	0.0949031	0.110712	0.16154	0.128796	0.119847	0.118823	0.112183	0.0976913	0.106356	0.115945	0.136876	0.108257	0.113348	0.112951	0.950581	0.0978529	0.121528	0.127098	0.104341	0.0927201	0.108708	0.914873
16.98_644.4583m/z		644.458	16.9785	0.112173	0.1243	0.122277	0.130067	0.129334	0.142923	0.122973	0.126586	0.126329	0.139799	0.146846	0.13846	0.147961	0.191967	0.13888	0.148852	0.150395	1.1905	0.120381	0.133532	0.142004	0.133297	0.114429	0.128729	1.01899
0.63_483.1804n	483.18	490.177	0.626117	0.112091	0.153889	0.272278	0.36656	0.241324	0.274388	0.207624	0.136521	0.220584	0.210174	0.143296	0.156437	0.218287	0.269782	0.277295	0.33227	0.229649	1.04109	0.30566	0.158173	0.334659	0.275379	0.161978	0.24717	1.12052
21.25_660.3966n	660.397	667.443	21.2503	0.112073	0.112035	0.0751667	0.0842554	0.0882112	0.135967	0.123053	0.12007	0.106354	0.105006	0.10774	0.107967	0.109789	0.122694	0.103376	0.131789	0.112623	1.05895	0.117547	0.141908	0.140515	0.142767	0.113881	0.131323	1.23478
3.51_526.1571m/z		526.157	3.51053	0.111851	0.155536	0.0720355	0.0871046	0.0848411	0.0805715	0.139572	0.156429	0.110993	0.212706	0.271382	0.230641	0.22285	0.158987	0.182127	0.217332	0.213718	1.92551	0.0474803	0.042482	0.0580644	0.0476182	0.0688105	0.0528911	0.476528
14.37_608.3297n	608.33	616.309	14.3737	0.111722	0.155648	0.230979	0.2508	0.253898	0.277968	0.197709	0.152246	0.203871	0.381501	0.255362	0.36636	0.387235	0.492621	0.379849	0.462565	0.389356	1.90981	0.134008	0.155169	0.225049	0.169431	0.165489	0.169829	0.833023
14.12_180.0577n	180.058	187.055	14.116	0.111426	0.101776	0.0626876	0.0661088	0.0755329	0.0542982	0.101615	0.209612	0.0978821	0.112771	0.0797761	0.0360455	0.0576508	0.0738998	0.0606105	0.0830378	0.0719702	0.735274	0.0262808	0.0587173	0.0543673	0.0878879	0.0759819	0.060647	0.619593
14.16_716.3707n	716.371	739.36	14.1599	0.111353	0.0861174	0.0826909	0.117833	0.0906338	0.0517709	0.22632	0.181111	0.118479	0.491106	0.20892	0.241851	0.388033	0.869676	0.251232	0.388165	0.405569	3.42314	0.00922615	0.0338498	0.0265694	0.041832	0.00879344	0.0240542	0.203025
0.58_354.0328n	354.033	392.998	0.579867	0.111235	0.0884517	0.0723821	0.0753722	0.088153	0.0880273	0.0775224	0.106942	0.0885108	0.129041	0.157462	0.0989459	0.102502	0.129362	0.095598	0.0931155	0.115147	1.30093	0.0815317	0.0964886	0.0954794	0.0883248	0.0536532	0.0830955	0.938819
21.57_427.3043m/z		427.304	21.5739	0.111176	0.120831	0.103547	0.108626	0.113346	0.145605	0.125007	0.122213	0.118794	0.107621	0.115559	0.113134	0.122805	0.159087	0.111406	0.122319	0.121705	1.0245	0.129125	0.147197	0.156492	0.143812	0.134234	0.142172	1.19679
22.31_264.2456n	264.246	265.253	22.3082	0.111166	0.116163	0.132898	0.136237	0.132299	0.169246	0.125103	0.121555	0.130583	0.152067	0.140541	0.15205	0.162155	0.20942	0.153153	0.179225	0.164087	1.25657	0.112635	0.147911	0.157212	0.12988	0.115029	0.132534	1.01493
10.85_331.1903m/z		331.19	10.8478	0.111124	0.120673	0.372956	0.466054	0.356929	0.353601	0.271629	0.16991	0.27786	0.135866	0.0492994	0.166858	0.154896	0.084816	0.115444	0.209512	0.130956	0.471303	0.110412	0.0762768	0.327105	0.194706	0.146888	0.171077	0.615697
22.36_522.5974m/z		522.597	22.362	0.111024	0.114253	0.101082	0.108734	0.115452	0.133782	0.117037	0.114539	0.114488	0.0853656	0.0862513	0.0825798	0.0921812	0.115093	0.0810008	0.090532	0.0904291	0.789859	0.141944	0.149377	0.173751	0.16376	0.133723	0.152511	1.33212
2.46_525.1834n	525.183	508.18	2.46318	0.110775	0.196317	0.106539	0.110732	0.104585	0.0931283	0.175792	0.139915	0.129723	0.100396	0.134155	0.055373	0.100713	0.23228	0.0839253	0.124182	0.118718	0.915163	0.0393484	0.0306289	0.077747	0.0409576	0.050261	0.0477886	0.368389
21.33_420.2679m/z		420.268	21.3326	0.110595	0.112477	0.106895	0.0922641	0.0834975	0.149073	0.0955382	0.125695	0.109504	0.100688	0.114383	0.112658	0.115146	0.164956	0.114012	0.119546	0.120199	1.09766	0.0918014	0.0976103	0.108123	0.119792	0.0994101	0.103347	0.943773
21.99_184.0738m/z		184.074	21.989	0.110491	0.11518	0.0559271	0.100503	0.116535	0.10141	0.116485	0.121966	0.104812	0.0729613	0.127221	0.112449	0.119661	0.169712	0.0761905	0.136591	0.116398	1.11054	0.101671	0.074942	0.0944557	0.138385	0.0943593	0.100763	0.961364
10.63_278.2638n	278.264	279.271	10.634	0.110411	0.164962	0.387815	0.375596	0.288393	0.337332	0.261664	0.196614	0.265348	0.1036	0.0287661	0.133563	0.119648	0.0826313	0.0697031	0.136364	0.096325	0.363014	0.157729	0.146788	0.261432	0.29113	0.25601	0.222618	0.838964
10.63_278.2638n	278.264	279.271	10.634	0.110411	0.164962	0.387815	0.375596	0.288393	0.337332	0.261664	0.196614	0.265348	0.1036	0.0287661	0.133563	0.119648	0.0826313	0.0697031	0.136364	0.096325	0.363014	0.157729	0.146788	0.261432	0.29113	0.25601	0.222618	0.838964
21.55_184.1467n	184.147	369.3	21.552	0.110248	0.116242	0.13915	0.14214	0.131697	0.146124	0.121437	0.117272	0.128039	0.145918	0.141249	0.139609	0.153431	0.193462	0.147028	0.158331	0.154147	1.20391	0.133195	0.152424	0.169083	0.151566	0.132924	0.147838	1.15464
21.24_581.3693m/z		581.369	21.2393	0.110009	0.112317	0.0949806	0.0779003	0.0888387	0.124119	0.120179	0.120521	0.106108	0.0871313	0.115252	0.126441	0.0825769	0.0440024	0.116299	0.113071	0.0978249	0.921935	0.0731594	0.104448	0.0952435	0.0838211	0.0804964	0.0874336	0.824004
17.15_538.3720n	538.372	561.361	17.1539	0.109865	0.121269	0.120787	0.1299	0.128006	0.144452	0.11962	0.124886	0.124848	0.137717	0.143134	0.136438	0.149423	0.189079	0.14295	0.149578	0.14976	1.19954	0.102552	0.116489	0.119553	0.114336	0.102313	0.111049	0.88947
4.12_392.0955n	392.096	393.103	4.11925	0.109382	0.00422654	0.105884	0.0958985	0.113184	0.116021	0.0803144	0.114572	0.0924352	0.367715	0.294143	0.325364	0.33953	0.253734	0.212564	0.215006	0.286865	3.10342	0.0852499	0.25576	0.145408	0.112813	0.123995	0.144645	1.56483
22.18_630.3875m/z		630.388	22.1837	0.109258	0.117153	0.102385	0.117802	0.10307	0.140012	0.119543	0.1191	0.11604	0.0683668	0.148018	0.0713879	0.0821359	0.144361	0.0780691	0.0919404	0.0977542	0.842416	0.0986521	0.0608106	0.142557	0.11174	0.0840467	0.0995614	0.857989
14.55_440.3577m/z		440.358	14.5492	0.109249	0.11477	0.119997	0.128539	0.125539	0.142614	0.112892	0.126238	0.12248	0.15444	0.162196	0.156443	0.167129	0.212882	0.167112	0.169028	0.16989	1.38709	0.151336	0.180944	0.17949	0.167396	0.155639	0.166961	1.36317
23.03_156.9662m/z		156.966	23.0332	0.109226	0.110546	0.13101	0.13321	0.130225	0.138213	0.113471	0.113707	0.122451	0.140932	0.149013	0.143112	0.148843	0.190957	0.144181	0.152556	0.152799	1.24784	0.123964	0.138309	0.152231	0.147161	0.121326	0.136598	1.11553
3.76_1024.2256m/z		1024.23	3.75737	0.109012	0.100369	0.122388	0.139618	0.14545	0.138759	0.164113	0.128573	0.131035	0.0397562	0.0554671	0.153025	0.108289	0.0123988	0.0613693	0.0795258	0.072833	0.555828	0.0764065	0.0736985	0.106326	0.0655458	0.0771874	0.0798328	0.609247
20.95_186.1767n	186.177	395.367	20.9488	0.108952	0.113207	0.119396	0.134513	0.137132	0.153218	0.127393	0.108878	0.125336	0.275362	0.159069	0.176677	0.255308	0.359182	0.24939	0.340446	0.259348	2.06922	0.0882556	0.104539	0.100449	0.10487	0.0760772	0.0948383	0.756672
5.35_538.5238n	538.524	521.521	5.34757	0.108511	0.108422	0.129555	0.136152	0.137068	0.142813	0.133104	0.117007	0.126579	0.047983	0.106367	0.114091	0.107548	0.0799852	0.0822601	0.106814	0.0921497	0.728003	0.0411276	0.0954039	0.0858517	0.0757552	0.0508376	0.0697952	0.551397
13.01_432.1157n	432.116	217.065	13.0138	0.108326	0.124443	0.201781	0.182928	0.151573	0.140865	0.168013	0.168849	0.155847	0.121712	0.0329766	0.0615166	0.0630807	0.0782688	0.0621489	0.126444	0.0780211	0.500625	0.094907	0.0668571	0.0885833	0.139919	0.103571	0.0987674	0.633745
11.84_624.3247n	624.325	632.309	11.8403	0.10807	0.14367	0.176534	0.178263	0.188076	0.186374	0.175516	0.13008	0.160823	0.336861	0.18018	0.38344	0.292811	0.395911	0.307688	0.374994	0.324555	2.01809	0.149628	0.199352	0.180066	0.171687	0.213865	0.18292	1.1374
4.82_1240.2668n	1240.27	1241.27	4.81565	0.107934	0.100209	0.161047	0.167941	0.173369	0.197056	0.134193	0.0845736	0.14079	0.0308677	0.0726693	0.0443548	0.109163	0.0442008	0.0714947	0.0792745	0.064575	0.458661	0.092083	0.0637815	0.187993	0.0314091	0.0271774	0.0804888	0.571693
20.07_484.3560n	484.356	467.353	20.0712	0.107926	0.126959	0.170355	0.187245	0.19154	0.193274	0.175869	0.124191	0.15967	0.130024	0.140899	0.225116	0.232002	0.28782	0.164013	0.180109	0.194283	1.21678	0.140676	0.163261	0.0791891	0.0885671	0.0634782	0.107034	0.670347
22.24_1067.7536m/z		1067.75	22.2432	0.107683	0.103565	0.084364	0.0949902	0.091366	0.112847	0.107553	0.118007	0.102547	0.0952697	0.103921	0.107158	0.110518	0.139331	0.0890102	0.114275	0.108498	1.05803	0.137661	0.154773	0.176316	0.164768	0.128931	0.15249	1.48703
11.36_486.3343n	486.334	451.32	11.3632	0.107541	0.0951298	0.18567	0.207345	0.233845	0.181414	0.199989	0.267791	0.184841	1.38907	0.0980916	1.5922	0.66584	0.469865	0.522357	1.67656	0.916283	4.95716	0.414896	0.287482	0.393541	0.275613	0.553897	0.385086	2.08334
5.35_220.0526n	220.053	221.06	5.34757	0.107276	0.110126	0.131967	0.138455	0.13233	0.138957	0.126356	0.120359	0.125728	0.0710812	0.118953	0.122651	0.117994	0.111748	0.0968108	0.118775	0.108288	0.861283	0.0728457	0.129553	0.121266	0.113294	0.0838421	0.10416	0.828457
0.54_175.9645n	175.965	239.967	0.535067	0.106896	0.10461	0.143118	0.137067	0.153234	0.161425	0.115717	0.114314	0.129548	0.165773	0.185788	0.189028	0.236917	0.19473	0.178427	0.178764	0.189918	1.46601	0.150704	0.199665	0.209742	0.187849	0.230573	0.195706	1.51069
6.37_792.2094n	792.209	793.217	6.37302	0.106768	0.20677	0.275388	0.251302	0.223814	0.250827	0.195137	0.158388	0.208549	0.121087	0.0710678	0.102729	0.118475	0.203951	0.102582	0.132512	0.121772	0.5839	0.100665	0.0954597	0.117176	0.234212	0.0973895	0.12898	0.618465
0.99_87.0495n	87.0495	120.081	0.98805	0.106766	0.0849789	0.119209	0.108344	0.139702	0.14565	0.110093	0.112016	0.115845	0.182836	0.215762	0.183656	0.216591	0.162829	0.168745	0.198794	0.189888	1.63915	0.124952	0.158321	0.190769	0.125537	0.103114	0.140539	1.21316
22.31_873.6710m/z		873.671	22.3082	0.10673	0.103358	0.0987831	0.0936739	0.0818001	0.115135	0.100042	0.111707	0.101404	0.112477	0.101087	0.108666	0.110093	0.14783	0.109554	0.109316	0.114146	1.12566	0.166808	0.222066	0.226422	0.18565	0.168295	0.193848	1.91165
0.59_104.1072m/z		104.107	0.59225	0.106195	0.080706	0.0756606	0.106425	0.0776958	0.0837966	0.109609	0.116386	0.0945592	0.143316	0.187085	0.087907	0.142743	0.185224	0.126943	0.128889	0.143158	1.51395	0.19822	0.106342	0.111852	0.145735	0.08714	0.129858	1.37329
0.53_375.9309n	375.931	382.928	0.529583	0.106136	0.081159	0.0939717	0.0922925	0.107826	0.11312	0.090785	0.0934042	0.0973367	0.169241	0.207065	0.144727	0.178952	0.14108	0.140509	0.133077	0.159236	1.63593	0.0922028	0.126316	0.115629	0.136651	0.158633	0.125886	1.29331
10.46_628.2939n	628.294	629.301	10.4585	0.105855	0.10455	0.160574	0.150984	0.169345	0.174159	0.12557	0.12021	0.138906	0.28887	0.141644	0.261809	0.235235	0.334809	0.252289	0.313996	0.261236	1.88067	0.0858939	0.118222	0.147648	0.0840701	0.0901785	0.105203	0.757366
5.50_350.1632n	350.163	414.185	5.49565	0.105797	0.139497	0.170152	0.1716	0.168205	0.119889	0.184604	0.220054	0.159975	0.100504	0.0335702	0.0842506	0.0533554	0.0572986	0.0531433	0.0886007	0.0672461	0.420355	0.0408816	0.0397892	0.112278	0.0855222	0.135563	0.0828068	0.517625
22.72_330.8175n	330.818	353.834	22.7206	0.105782	0.112886	0.133598	0.138012	0.129453	0.146311	0.118492	0.109168	0.124213	0.145404	0.15622	0.150591	0.157214	0.205458	0.145623	0.162395	0.160415	1.29145	0.0996311	0.113851	0.120414	0.11753	0.100053	0.110296	0.887957
14.37_312.6741n	312.674	326.686	14.3682	0.105763	0.141816	0.200642	0.219835	0.221116	0.235342	0.172716	0.141294	0.179815	0.300433	0.217657	0.297971	0.314367	0.39609	0.30206	0.35335	0.311704	1.73347	0.144092	0.166054	0.220549	0.173588	0.16368	0.173592	0.965392
18.66_644.4745m/z		644.475	18.662	0.10573	0.118747	0.106732	0.112301	0.109947	0.135921	0.119979	0.117988	0.115918	0.119593	0.132195	0.121654	0.133487	0.168983	0.120669	0.133914	0.132928	1.14674	0.115969	0.134445	0.14201	0.148269	0.110903	0.130319	1.12424
14.69_616.4628m/z		616.463	14.6863	0.105377	0.106928	0.0987532	0.104728	0.100377	0.120248	0.0983624	0.112681	0.105932	0.0961747	0.11598	0.0893404	0.102046	0.124879	0.101883	0.097857	0.104023	0.981982	0.084399	0.0885132	0.0872072	0.0905808	0.0770215	0.0855443	0.807542
14.65_468.3235n	468.323	469.332	14.6479	0.105335	0.148009	0.275425	0.358797	0.254397	0.324197	0.217809	0.0911324	0.221888	0.123863	0.0864817	0.126051	0.199361	0.21875	0.160101	0.195112	0.158531	0.714467	0.0922439	0.0421256	0.0492747	0.0284692	0.0197195	0.0463666	0.208964
0.80_369.0133n	369.013	333.998	0.796133	0.105289	0.088806	0.0789785	0.0735633	0.0645947	0.0813881	0.081468	0.0783673	0.0815568	0.069072	0.0780455	0.0323754	0.0478605	0.125427	0.0486751	0.073134	0.0677985	0.831303	0.0253941	0.0304025	0.024763	0.0339328	0.00651179	0.0242008	0.296736
9.10_626.1420n	626.142	627.149	9.09855	0.104749	0.0853826	0.189025	0.177296	0.157407	0.312326	0.138431	0.1056	0.158777	0.11069	0.122188	0.058994	0.222078	0.393239	0.199077	0.194688	0.185851	1.17051	0.132529	0.108689	0.203288	0.0723501	0.059114	0.115194	0.725508
0.58_419.8068n	419.807	458.77	0.579867	0.104477	0.0838543	0.0966058	0.111405	0.0983335	0.11123	0.107576	0.102182	0.101958	0.112412	0.160748	0.0877771	0.139254	0.268631	0.115402	0.132559	0.145255	1.42465	0.0853221	0.102907	0.138079	0.126717	0.0913538	0.108876	1.06785
7.95_158.1541m/z		158.154	7.94698	0.104456	0.109982	0.117488	0.124509	0.123386	0.136349	0.109366	0.113753	0.117411	0.124959	0.137195	0.129811	0.138728	0.173235	0.132788	0.135377	0.138871	1.18277	0.122816	0.144168	0.145317	0.136548	0.119801	0.13373	1.13899
0.81_168.0232n	168.023	378.024	0.807083	0.104435	0.172242	0.15598	0.196549	0.171513	0.169225	0.146849	0.108571	0.153171	0.0543613	0.0624585	0.0380565	0.0591847	0.0675257	0.054678	0.0662596	0.0575035	0.375421	0.115282	0.0664141	0.195067	0.100515	0.0364915	0.102754	0.670846
1.61_401.0225m/z		401.023	1.6132	0.104136	0.139427	0.0962136	0.0736019	0.107703	0.0877264	0.1018	0.108057	0.102333	0.132026	0.136849	0.300891	0.132702	0.065647	0.0795484	0.107661	0.136475	1.33363	0.0501372	0.0546899	0.0892469	0.109558	0.0841526	0.0775568	0.757885
13.01_204.0581n	204.058	218.066	13.0083	0.103687	0.119503	0.187276	0.170026	0.139552	0.133513	0.15955	0.164106	0.147152	0.112073	0.0325438	0.0576176	0.0613784	0.0772725	0.0576195	0.114247	0.0732502	0.497788	0.0957308	0.0679612	0.0881102	0.1389	0.101494	0.0984393	0.668965
4.82_1095.2222n	1095.22	1103.23	4.81565	0.103568	0.10849	0.12947	0.13662	0.133598	0.140796	0.117764	0.102489	0.121599	0.0947061	0.128888	0.103348	0.134405	0.145316	0.113995	0.127298	0.121136	0.996194	0.0838892	0.0864871	0.119552	0.0729461	0.0610603	0.084787	0.697265
0.62_425.1709n	425.171	432.171	0.62065	0.1034	0.165267	0.271212	0.282886	0.266329	0.283524	0.162634	0.100965	0.204527	0.124842	0.0844372	0.273407	0.231546	0.186147	0.236927	0.234107	0.195916	0.957898	0.247131	0.159561	0.325362	0.175766	0.112176	0.203999	0.997419
0.63_410.0816n	410.082	859.126	0.626117	0.103341	0.0846598	0.085202	0.0988789	0.0934728	0.0927829	0.124001	0.107731	0.0987587	0.145847	0.149765	0.0891828	0.138465	0.209505	0.122273	0.135542	0.141511	1.4329	0.0584837	0.0612776	0.0672144	0.0755348	0.0383995	0.060182	0.609385
21.72_293.1941m/z		293.194	21.7167	0.103321	0.114744	0.0909306	0.0924464	0.0991844	0.145183	0.117519	0.110306	0.109204	0.10621	0.100388	0.111895	0.114109	0.146688	0.102352	0.118666	0.11433	1.04694	0.0756814	0.0857644	0.0958328	0.0887128	0.073543	0.0839069	0.768348
8.64_603.1830m/z		603.183	8.64338	0.102715	0.115396	0.080533	0.103607	0.0998416	0.100103	0.105321	0.05885	0.0957957	0.0463209	0.0252884	0.191041	0.0345087	0.0667787	0.0420452	0.0770995	0.0690118	0.720406	0.0924005	0.0422017	0.0203639	0.0312818	0.0131107	0.0398717	0.416216
22.10_1465.0200m/z		1465.02	22.1008	0.102337	0.105415	0.0790981	0.103795	0.111296	0.121233	0.104029	0.106526	0.104216	0.0829794	0.170831	0.161424	0.111532	0.239183	0.108406	0.122006	0.142337	1.36579	0.175107	0.142958	0.228381	0.195288	0.150186	0.178384	1.71167
21.22_256.2403n	256.24	239.237	21.2229	0.102301	0.109107	0.111456	0.121605	0.112733	0.136191	0.114216	0.109178	0.114598	0.128507	0.12527	0.126399	0.133281	0.168018	0.127109	0.14313	0.135959	1.1864	0.107546	0.125696	0.1322	0.124517	0.107809	0.119554	1.04324
17.06_582.3985n	582.399	605.388	17.0552	0.101995	0.11642	0.11207	0.119069	0.115863	0.134192	0.115898	0.117298	0.116601	0.128617	0.132076	0.125331	0.140103	0.17693	0.132053	0.14206	0.139596	1.19721	0.102267	0.114825	0.122422	0.112782	0.099521	0.110363	0.946507
0.61_381.2773m/z		381.277	0.609683	0.101942	0.0857261	0.121437	0.179968	0.12302	0.127038	0.146969	0.105319	0.123927	0.134217	0.13619	0.0490951	0.137593	0.207608	0.135854	0.161821	0.137482	1.10938	0.113075	0.0637842	0.1392	0.127068	0.0611275	0.100851	0.81379
0.54_240.9307n	240.931	263.933	0.535067	0.101819	0.11752	0.0827702	0.0879712	0.0883186	0.0924672	0.0963277	0.109889	0.0971354	0.168874	0.201366	0.118395	0.163613	0.190095	0.144526	0.160479	0.163907	1.68741	0.079298	0.099008	0.100248	0.116619	0.135255	0.106086	1.09214
21.53_264.2557n	264.256	306.28	21.53	0.101683	0.105303	0.0899388	0.103439	0.114444	0.133097	0.10189	0.111248	0.10763	0.126703	0.0930422	0.10699	0.134507	0.15919	0.125023	0.143598	0.127008	1.18004	0.0848132	0.0809482	0.102925	0.0990638	0.0819778	0.0899456	0.83569
0.66_233.1547n	233.155	256.129	0.659	0.101381	0.0817762	0.112481	0.116451	0.126513	0.134977	0.0881054	0.0894953	0.106397	0.113349	0.110492	0.0895086	0.161668	0.0816463	0.113209	0.105693	0.110795	1.04133	0.0843562	0.105842	0.168693	0.0812207	0.100838	0.10819	1.01685
5.84_1041.2066m/z		1041.21	5.84112	0.100964	0.0241533	0.00700344	0.0142791	0.00962055	0.00909587	0.0427788	0.0419526	0.031231	0.0287823	0.0436065	0.0196472	0.0340729	0.0316102	0.0469359	0.0277773	0.0332046	1.06319	0.00929662	0.0224192	0.0110408	0.0178517	0.0191895	0.0159596	0.511017
5.75_374.1022n	374.102	397.089	5.74795	0.10077	0.101691	0.114112	0.142881	0.134272	0.139377	0.10583	0.0709742	0.113739	0.0522181	0.102551	0.0649744	0.107134	0.0973537	0.0803409	0.0914487	0.0851458	0.74861	0.108029	0.0643892	0.125767	0.0398478	0.027167	0.07304	0.642175
9.55_620.2838n	620.284	627.284	9.5536	0.100625	0.126119	0.196288	0.203802	0.215966	0.243544	0.140464	0.123677	0.168811	0.347314	0.119579	0.377299	0.306625	0.405776	0.299496	0.448947	0.329291	1.95065	0.131175	0.10211	0.161162	0.100505	0.0980206	0.118594	0.702529
22.75_380.8166n	380.817	387.817	22.7535	0.100228	0.105634	0.125649	0.129877	0.120445	0.13343	0.111283	0.100778	0.115916	0.140453	0.148739	0.148302	0.152975	0.199443	0.141338	0.159344	0.155799	1.34407	0.0713843	0.0852612	0.0875795	0.0821387	0.0709626	0.0794653	0.685544
22.46_495.3344n	495.334	478.331	22.4569	0.100106	0.105284	0.0906027	0.108159	0.10744	0.127861	0.120709	0.120297	0.110057	0.118996	0.110991	0.12941	0.139757	0.173844	0.108343	0.147904	0.132749	1.20618	0.109677	0.106479	0.120343	0.108162	0.0983962	0.108611	0.986861
21.10_121.0158m/z		121.016	21.1023	0.099962	0.105914	0.120567	0.126884	0.125303	0.131998	0.109606	0.104138	0.115547	0.130219	0.135597	0.128819	0.140608	0.181534	0.131306	0.139121	0.141029	1.22054	0.0982022	0.118046	0.122942	0.116431	0.0946681	0.110058	0.952496
14.65_570.3923n	570.392	577.392	14.6534	0.099544	0.100576	0.0971144	0.102887	0.0950688	0.11338	0.0942402	0.108633	0.10143	0.105215	0.123682	0.100333	0.110869	0.139364	0.112487	0.11077	0.114674	1.13057	0.0735757	0.0788687	0.0787297	0.0794481	0.0692286	0.0759702	0.748988
6.58_653.1287m/z		653.129	6.58152	0.0995376	0.108999	0.128953	0.122414	0.108314	0.147748	0.120696	0.134254	0.121365	0.149069	0.171389	0.106473	0.171679	0.556092	0.168345	0.193603	0.216664	1.78523	0.0492924	0.0893779	0.0804746	0.153845	0.0430472	0.0832074	0.685598
0.99_166.0865m/z		166.087	0.98805	0.0995175	0.0815053	0.114863	0.10758	0.135916	0.145202	0.103582	0.112111	0.112535	0.192314	0.220982	0.169343	0.219788	0.167866	0.183778	0.208361	0.194633	1.72954	0.144049	0.203208	0.214925	0.153211	0.129207	0.16892	1.50105
1.37_280.8891n	280.889	303.885	1.3665	0.0994336	0.0990496	0.112575	0.114549	0.112643	0.0937229	0.102436	0.0795812	0.101749	0.108591	0.118758	0.109364	0.117863	0.1644	0.0917583	0.126406	0.119592	1.17536	0.0796207	0.096003	0.110348	0.116758	0.0735741	0.0952606	0.936232
11.26_384.0337n	384.034	426.04	11.2591	0.0992295	0.117743	0.209122	0.175529	0.135165	0.128928	0.17504	0.161467	0.150278	0.0671913	0.0162494	0.0345601	0.032674	0.036388	0.0310712	0.0681683	0.0409003	0.272164	0.0714897	0.0343487	0.057139	0.0836232	0.0723182	0.0637838	0.424438
9.01_346.1778n	346.178	347.185	9.00527	0.0991701	0.0900365	0.244794	0.238479	0.215816	0.246473	0.139895	0.113595	0.173532	0.106089	0.053721	0.108541	0.129893	0.056372	0.0749937	0.143474	0.0961549	0.554104	0.116069	0.137259	0.288284	0.172191	0.176062	0.177973	1.02559
22.88_359.8197m/z		359.82	22.8796	0.0990744	0.103605	0.123264	0.130721	0.120899	0.130058	0.108136	0.102007	0.114721	0.138563	0.14946	0.143587	0.151175	0.194805	0.1396	0.154189	0.153054	1.33415	0.0840014	0.0951874	0.100027	0.099277	0.0842666	0.092552	0.80676
15.17_454.2721n	454.272	455.279	15.1689	0.0989365	0.0507833	0.044809	0.0647487	0.0522979	0.0557292	0.120866	0.101233	0.0736755	0.2702	0.236364	0.190779	0.249862	0.62265	0.179388	0.210034	0.279897	3.79905	0.0178217	0.111108	0.0467518	0.0603333	0.0346369	0.0541304	0.734714
19.83_658.5101m/z		658.51	19.83	0.0988616	0.107367	0.0942392	0.0999983	0.0980303	0.121226	0.107487	0.108805	0.104502	0.102727	0.112123	0.102549	0.115043	0.142056	0.102695	0.109223	0.112345	1.07506	0.0985972	0.116691	0.114287	0.117514	0.0909839	0.107615	1.02979
13.85_586.3479n	586.348	569.316	13.8528	0.0987817	0.102008	0.178457	0.187803	0.19639	0.223289	0.135693	0.135554	0.157247	0.276782	0.209104	0.211125	0.303196	0.34023	0.267003	0.32493	0.276053	1.75554	0.0885948	0.0763279	0.216293	0.0924581	0.05781	0.106297	0.675986
4.85_772.0721m/z		772.072	4.84853	0.0986366	0.100521	0.119897	0.12026	0.117443	0.120988	0.105033	0.102066	0.110605	0.124697	0.146025	0.137296	0.140532	0.175104	0.127293	0.14062	0.141653	1.2807	0.0975447	0.118871	0.131146	0.124995	0.0988714	0.114286	1.03327
2.40_242.0794n	242.079	207.066	2.4029	0.0986338	0.0890986	0.102274	0.109088	0.104972	0.11003	0.0966083	0.0720913	0.0978495	0.0486154	0.0454872	0.0517106	0.0817296	0.0466201	0.0606102	0.071821	0.0580849	0.593615	0.0912638	0.0752695	0.157905	0.048796	0.0773737	0.0901217	0.921024
13.01_598.2531n	598.253	612.265	13.0138	0.0986237	0.133435	0.332741	0.255127	0.169697	0.13466	0.246886	0.24347	0.20183	0.085296	0.000887965	0.0152729	0.0165945	0.0173836	0.0156822	0.0798996	0.0330024	0.163516	0.0756994	0.0229581	0.0431804	0.125525	0.078321	0.0691368	0.342549
22.52_230.1408m/z		230.141	22.5177	0.0986093	0.104268	0.114982	0.117169	0.116806	0.130563	0.107128	0.102708	0.111529	0.124662	0.123148	0.124364	0.132674	0.170066	0.124211	0.132687	0.133116	1.19355	0.100373	0.120169	0.128545	0.115706	0.0963744	0.112233	1.00632
22.28_260.2131n	260.213	543.474	22.279	0.0985252	0.0982274	0.0897824	0.101091	0.0889833	0.121466	0.113182	0.10285	0.101763	0.112231	0.113444	0.100561	0.124836	0.140454	0.105274	0.114834	0.115948	1.13938	0.119356	0.136859	0.164885	0.132161	0.116775	0.134007	1.31685
13.56_358.2375m/z		358.238	13.5566	0.0982809	0.115614	0.0962199	0.127583	0.167994	0.136148	0.139318	0.148696	0.128732	0.0911568	0.0479717	0.0690256	0.090746	0.26199	0.100424	0.151853	0.116167	0.902395	0.178946	0.149706	0.182257	0.194034	0.077841	0.156557	1.21615
4.02_300.9891n	300.989	307.962	4.01502	0.0981813	0.0980246	0.0551021	0.0628532	0.0630745	0.0501353	0.102921	0.0922298	0.0778152	0.122567	0.13736	0.0982959	0.107467	0.196612	0.102071	0.119239	0.12623	1.62218	0.0486825	0.0792342	0.0484334	0.0746375	0.052945	0.0607865	0.781165
14.65_572.4368m/z		572.437	14.6534	0.0974815	0.0992062	0.0965386	0.101269	0.0951534	0.112404	0.0920023	0.104879	0.0998667	0.0997565	0.121316	0.0956075	0.105088	0.130998	0.107997	0.102305	0.10901	1.09155	0.0850622	0.0913428	0.0870955	0.0885815	0.077618	0.08594	0.860547
13.01_926.3726n	926.373	464.194	13.0138	0.0972598	0.128691	0.30368	0.240418	0.164073	0.129719	0.224981	0.233187	0.190251	0.0879442	0.00219388	0.0150588	0.0160728	0.0175027	0.0159708	0.081543	0.0337552	0.177424	0.0707194	0.0246601	0.0421278	0.126144	0.0770953	0.0681494	0.358207
9.56_487.3414m/z		487.341	9.56468	0.0970638	0.0859354	0.104458	0.122106	0.116095	0.109956	0.108542	0.108627	0.106598	0.431098	0.0696539	0.364407	0.2638	0.260467	0.265782	0.490079	0.30647	2.87501	0.0943623	0.0897495	0.109875	0.0478597	0.0533826	0.0790459	0.741533
17.89_336.2759m/z		336.276	17.8887	0.0969668	0.110664	0.107628	0.147835	0.11195	0.129208	0.198687	0.122097	0.128129	0.186782	0.247118	0.177202	0.302505	0.215856	0.190529	0.202314	0.217472	1.69729	0.301163	0.190498	0.144477	0.171239	0.143426	0.190161	1.48413
18.96_238.2265n	238.226	280.263	18.9636	0.0967234	0.0701211	0.143904	0.078436	0.0742845	0.110206	0.0647704	0.114171	0.094077	0.14582	0.0835544	0.0989985	0.20173	0.165976	0.122308	0.11199	0.132911	1.41279	0.0454369	0.191147	0.0585847	0.0427098	0.0774577	0.0830672	0.882971
6.46_550.2414n	550.241	551.249	6.45533	0.096563	0.110631	0.130193	0.125073	0.154175	0.139816	0.117967	0.111609	0.123253	0.134921	0.086443	0.127606	0.149916	0.129273	0.102124	0.128944	0.122747	0.99589	0.0643205	0.0908502	0.206685	0.100555	0.134284	0.119339	0.968242
2.59_295.0605m/z		295.06	2.58933	0.0964134	0.0605591	0.146757	0.171194	0.116144	0.227848	0.137436	0.0972987	0.131706	0.024895	0.0369701	0.0391363	0.0825641	0.0513988	0.0390484	0.0420697	0.0451546	0.342843	0.193665	0.0580186	0.105642	0.0388142	0.0229533	0.0838188	0.636407
6.08_637.2659n	637.266	638.273	6.08247	0.0963106	0.140319	0.327354	0.273974	0.298625	0.338662	0.185776	0.160333	0.227669	0.0796044	0.0289094	0.071689	0.0925158	0.0421876	0.061377	0.0957241	0.0674296	0.296174	0.106332	0.0383955	0.272076	0.0705839	0.139404	0.125358	0.550616
2.06_339.1914m/z		339.191	2.0629	0.0958414	0.164476	0.210839	0.206073	0.159966	0.287609	0.161546	0.186719	0.184134	0.154937	0.0449531	0.100235	0.156511	0.173306	0.161313	0.186496	0.139679	0.758572	0.0763335	0.0477832	0.145971	0.128605	0.0629271	0.0923239	0.501397
4.82_1256.2611n	1256.26	1239.26	4.81565	0.0958301	0.0930285	0.142651	0.142052	0.145412	0.162299	0.117852	0.0830971	0.122778	0.0369695	0.0793803	0.0532126	0.106498	0.0526157	0.0754319	0.0825556	0.0695234	0.566254	0.0912216	0.068513	0.162128	0.035548	0.0300329	0.0774886	0.631129
21.68_1044.6788m/z		1044.68	21.6782	0.0957326	0.0934672	0.0833498	0.0699488	0.0766106	0.0944681	0.0956876	0.108383	0.089706	0.0885014	0.0987539	0.0966176	0.0941154	0.0921305	0.1076	0.0933001	0.0958598	1.0686	0.0936621	0.0907856	0.114753	0.100517	0.103004	0.100544	1.12082
5.35_1247.2546n	1247.25	1255.25	5.35305	0.0955212	0.100676	0.130543	0.133835	0.123341	0.136822	0.11498	0.101382	0.117137	0.0653948	0.109705	0.106461	0.101372	0.0859008	0.0827445	0.106273	0.0939788	0.802295	0.0866086	0.0896527	0.0812792	0.0739835	0.0511106	0.0765269	0.653309
9.63_296.1050n	296.105	297.112	9.63043	0.0946765	0.139615	0.297478	0.27296	0.226868	0.24329	0.204989	0.194516	0.209299	0.0713389	0.033605	0.106309	0.0680296	0.0576002	0.0440695	0.0848177	0.0665385	0.317911	0.0697588	0.075546	0.147893	0.200517	0.135945	0.125932	0.601684
9.27_298.1608n	298.161	331.19	9.26855	0.0945591	0.0852344	0.197348	0.189443	0.188336	0.194935	0.135597	0.196949	0.1603	0.122479	0.0541994	0.106675	0.155267	0.0778757	0.106986	0.17291	0.11377	0.709733	0.0759697	0.0653784	0.237278	0.106428	0.131608	0.123332	0.769384
22.46_91.0084m/z		91.0084	22.4626	0.0945511	0.0987763	0.100662	0.11375	0.112942	0.123476	0.101048	0.0920192	0.104653	0.110387	0.11336	0.110349	0.114592	0.148416	0.111135	0.114201	0.117491	1.12268	0.0940579	0.115576	0.120869	0.109979	0.088504	0.105797	1.01093
2.47_538.1924m/z		538.192	2.47413	0.0945335	0.131767	0.0583673	0.0586236	0.059816	0.0531269	0.123859	0.115608	0.0869627	0.0418021	0.095434	0.041076	0.0794649	0.0700714	0.0520355	0.0861316	0.0665736	0.765542	0.0354967	0.0334978	0.0931744	0.031793	0.0537814	0.0495487	0.569769
1.23_291.0967n	291.097	298.097	1.23488	0.0943975	0.138193	0.0931258	0.0778284	0.0855409	0.0909303	0.0988225	0.0962134	0.0968815	0.15416	0.136765	0.243298	0.116435	0.219935	0.120875	0.140198	0.161667	1.66871	0.107666	0.128684	0.082057	0.127536	0.0781029	0.104809	1.08183
19.65_354.2771n	354.277	355.283	19.649	0.0942982	0.101634	0.106795	0.110392	0.113034	0.119847	0.111453	0.108605	0.108257	0.133597	0.121914	0.132182	0.120111	0.146974	0.10376	0.140377	0.128417	1.18621	0.126517	0.145909	0.15452	0.148015	0.153398	0.145672	1.34561
5.81_1072.2117m/z		1072.21	5.80823	0.0942454	0.12515	0.0451277	0.0454986	0.0388738	0.0577197	0.0642184	0.085932	0.0695957	0.163126	0.234279	0.0849938	0.0897916	0.664729	0.141578	0.166171	0.220667	3.1707	0.00791003	0.0492136	0.00858536	0.0925917	0.00598042	0.0328562	0.472101
14.85_358.2394m/z		358.239	14.8453	0.0942275	0.106814	0.12309	0.136709	0.12305	0.123928	0.149696	0.191063	0.131072	0.0363896	0.0182485	0.0205051	0.0189395	0.0295392	0.0176475	0.0332266	0.024928	0.190185	0.0439515	0.0470938	0.0305517	0.0693864	0.0255322	0.0433031	0.330376
20.92_407.2762m/z		407.276	20.9158	0.093774	0.103465	0.0857598	0.0981678	0.0939074	0.131541	0.11087	0.106848	0.103041	0.376018	0.160984	0.320469	0.425596	0.625641	0.565204	0.725839	0.457107	4.43615	0.110215	0.116839	0.130861	0.135297	0.110397	0.120722	1.17158
7.31_330.0741n	330.074	313.071	7.31083	0.0937281	0.0903156	0.134221	0.139292	0.118578	0.228978	0.0976775	0.0863292	0.12364	0.0930945	0.124038	0.0385427	0.181338	0.299201	0.17024	0.173202	0.154237	1.24747	0.0570964	0.0374564	0.0969002	0.0516285	0.017645	0.0521453	0.421751
22.23_268.2005n	268.2	307.175	22.2313	0.0936286	0.102109	0.0854611	0.0816814	0.0855219	0.131949	0.106507	0.0995332	0.0982989	0.0943785	0.091131	0.0912615	0.0923251	0.121186	0.091765	0.0936527	0.0965285	0.98199	0.0584524	0.0823752	0.0802771	0.0626489	0.0582758	0.0684059	0.695897
5.57_269.1675n	269.167	314.139	5.57248	0.0928664	0.147957	0.123578	0.140994	0.130177	0.105816	0.173373	0.122198	0.12962	0.109083	0.158448	0.123442	0.155681	0.196989	0.102645	0.162488	0.144111	1.11179	0.169994	0.12672	0.294318	0.144875	0.149418	0.177065	1.36603
3.18_827.1911m/z		827.191	3.18152	0.0921651	0.13658	0.0986918	0.0904417	0.070511	0.0960243	0.114928	0.123112	0.102807	0.0424684	0.0507233	0.0534355	0.0307939	0.119683	0.0504143	0.0607321	0.0583214	0.567292	0.00331739	0.00919739	0.00427006	0.0294396	0.00173134	0.00959115	0.0932931
3.62_480.1894m/z		480.189	3.62025	0.0921565	0.144523	0.102336	0.112556	0.103023	0.110353	0.128007	0.0966222	0.111197	0.0438968	0.0673606	0.0435256	0.0494789	0.0385776	0.04126	0.0493688	0.0476383	0.428414	0.0806993	0.0290192	0.042445	0.0536975	0.0647188	0.054116	0.486667
22.08_278.1461n	278.146	279.159	22.0829	0.091742	0.0947082	0.107938	0.0951567	0.0862939	0.109845	0.0931636	0.0943985	0.0966557	0.111538	0.0969935	0.105107	0.108348	0.131672	0.113695	0.102501	0.109979	1.13785	0.0686982	0.11093	0.100115	0.0753078	0.0698893	0.0849879	0.879285
14.13_541.2322n	541.232	574.223	14.127	0.0916962	0.087019	0.0513294	0.0574802	0.0672404	0.0428201	0.0977582	0.197384	0.0865909	0.123631	0.0656333	0.0294231	0.0490769	0.0630716	0.0557432	0.0855172	0.0674423	0.778861	0.0112265	0.0301956	0.0304598	0.0495995	0.0436873	0.0330337	0.381492
0.63_148.0621m/z		148.062	0.631617	0.0912987	0.0819043	0.0939711	0.133662	0.0902822	0.104572	0.104181	0.099177	0.099881	0.129788	0.107538	0.0808168	0.10248	0.122878	0.113342	0.117793	0.110662	1.10794	0.166714	0.12317	0.126164	0.161505	0.12325	0.140161	1.40328
14.48_396.3316m/z		396.332	14.4834	0.0910741	0.0927531	0.0951352	0.102681	0.0993176	0.113968	0.0900533	0.103076	0.0985072	0.11385	0.115922	0.11446	0.120631	0.156297	0.120065	0.121815	0.123291	1.2516	0.123695	0.143195	0.142332	0.135983	0.121773	0.133395	1.35417
8.22_416.5985m/z		416.598	8.2156	0.091014	0.0439491	0.0632967	0.0821636	0.0548998	0.0682288	0.112454	0.0591976	0.0719004	0.120799	0.144845	0.0579428	0.119281	0.177591	0.0860397	0.119374	0.117982	1.64091	0.0555088	0.0394603	0.0610835	0.0733404	0.0376294	0.0534045	0.742756
2.51_184.0761n	184.076	207.065	2.5125	0.090977	0.0741895	0.10554	0.111577	0.10473	0.110559	0.0945616	0.07444	0.0958217	0.059185	0.0517986	0.0661073	0.0900706	0.0528073	0.0643255	0.0770227	0.0659024	0.687761	0.095385	0.08603	0.166717	0.0624304	0.105382	0.103189	1.07688
5.35_1407.2700n	1407.27	1452.31	5.34757	0.0909087	0.0927097	0.110975	0.111434	0.109631	0.112937	0.102877	0.101102	0.104072	0.0710772	0.120236	0.114685	0.112839	0.117737	0.0972217	0.115242	0.107005	1.02819	0.0643272	0.116742	0.104794	0.112868	0.0804757	0.0958413	0.920915
22.96_155.9741m/z		155.974	22.9564	0.0908362	0.0816466	0.0995474	0.102658	0.111475	0.0966796	0.101248	0.0785517	0.0953303	0.11316	0.099802	0.115916	0.107732	0.145335	0.112879	0.131567	0.118056	1.23839	0.0755089	0.110723	0.110232	0.0906782	0.0889705	0.0952225	0.99887
1.03_219.1107n	219.111	220.118	1.032	0.0907462	0.0607156	0.100134	0.0995429	0.117488	0.146335	0.0756261	0.094704	0.0981615	0.117717	0.121283	0.0903335	0.143771	0.0894432	0.0942563	0.0892182	0.106575	1.08571	0.0901653	0.127258	0.215075	0.0926418	0.073313	0.119691	1.21932
22.31_936.7187n	936.719	978.731	22.3082	0.0907146	0.0945517	0.0996996	0.0988974	0.0886625	0.0930302	0.0902192	0.101784	0.094695	0.0989258	0.10184	0.111094	0.0989506	0.143582	0.0987084	0.108116	0.108745	1.14837	0.151058	0.186833	0.183714	0.164026	0.150607	0.167247	1.76617
19.91_380.1677n	380.168	413.278	19.9067	0.0906924	0.100549	0.079453	0.0813158	0.0824398	0.110462	0.0985572	0.098608	0.0927597	0.0811772	0.0977693	0.0875913	0.0872389	0.117505	0.0845098	0.0863606	0.0917361	0.988965	0.0780535	0.0948654	0.095302	0.0946483	0.0738309	0.08734	0.941573
11.26_580.2022m/z		580.202	11.2591	0.0905841	0.113726	0.240698	0.188071	0.126214	0.120621	0.193079	0.169827	0.155352	0.0362113	0.00166446	0.0124181	0.0111558	0.00884222	0.00923204	0.0350013	0.0163607	0.105314	0.0519083	0.0160602	0.0324967	0.0583571	0.0515694	0.0420783	0.270857
7.37_694.2461n	694.246	695.253	7.37112	0.0904525	0.128425	0.11911	0.116983	0.139789	0.115066	0.14562	0.106361	0.120226	0.021465	0.0272443	0.0266513	0.0343461	0.0117164	0.0201143	0.0295789	0.0244452	0.203327	0.043575	0.0210856	0.0932999	0.0295064	0.0567126	0.0488359	0.406201
22.91_219.9299m/z		219.93	22.9125	0.0904011	0.0966851	0.104172	0.115515	0.107782	0.119138	0.099239	0.0929185	0.103231	0.114647	0.121578	0.118931	0.123593	0.158937	0.115534	0.127712	0.125847	1.21908	0.0901053	0.100771	0.106654	0.103722	0.0853313	0.0973167	0.942706
14.71_664.4089n	664.409	665.416	14.7082	0.0902799	0.0963699	0.102042	0.101896	0.100945	0.115671	0.0943461	0.0921793	0.0992162	0.25948	0.152141	0.162858	0.189483	0.288407	0.247861	0.225452	0.217955	2.19676	0.0608821	0.0884382	0.0762954	0.0728473	0.0867574	0.0770441	0.776527
1.37_191.9786n	191.979	199.979	1.3665	0.0901779	0.0915127	0.101539	0.10433	0.103113	0.0926301	0.09379	0.0792986	0.0945489	0.100275	0.107213	0.104612	0.108479	0.145361	0.0880088	0.113855	0.109686	1.1601	0.0734111	0.0850607	0.0995096	0.0981838	0.0661341	0.0844599	0.893293
5.80_1253.2700m/z		1253.27	5.80275	0.0901443	0.0909267	0.0280914	0.0512444	0.0398732	0.0359426	0.0914854	0.0681252	0.0619791	0.0334744	0.0720548	0.0530399	0.0596077	0.0868033	0.0610164	0.0635998	0.0613709	0.990186	0.0190733	0.04557	0.0149559	0.0358111	0.0156915	0.0262204	0.423052
14.80_496.3423m/z		496.342	14.8015	0.0899377	0.0721222	0.0758098	0.0927143	0.0867281	0.0960255	0.0914776	0.0745452	0.08492	0.106997	0.0996652	0.0926263	0.0908597	0.157519	0.0972769	0.110255	0.107886	1.27044	0.0472165	0.0559108	0.0497414	0.0445024	0.0384668	0.0471676	0.555435
13.01_200.0839n	200.084	165.07	13.0138	0.0897247	0.1038	0.167786	0.15206	0.121731	0.115684	0.140165	0.150227	0.130147	0.101692	0.0339776	0.0550479	0.0587496	0.0716006	0.0548686	0.106688	0.0689465	0.529757	0.089404	0.0654976	0.0849348	0.131063	0.0943692	0.0930538	0.714988
22.88_221.9148m/z		221.915	22.8796	0.0894243	0.0949738	0.099989	0.10939	0.105834	0.115698	0.0988083	0.0925164	0.100829	0.11061	0.118152	0.113345	0.119146	0.154325	0.11062	0.120878	0.121011	1.20015	0.0841558	0.0939313	0.100915	0.100746	0.0826246	0.0924745	0.91714
5.84_1490.2234m/z		1490.22	5.84112	0.089325	0.0303704	0.00805152	0.018141	0.0134334	0.0102597	0.0467251	0.0473952	0.0329627	0.0322421	0.0538343	0.0266592	0.0399353	0.0327022	0.0484487	0.0297703	0.037656	1.14238	0.0137055	0.0322417	0.0156706	0.0257287	0.0259463	0.0226585	0.6874
8.21_817.2296m/z		817.23	8.21012	0.0892664	0.0432499	0.0700292	0.0967733	0.0638367	0.0677319	0.11105	0.0575852	0.0749403	0.121864	0.12933	0.0454942	0.123899	0.188472	0.080904	0.12987	0.117119	1.56283	0.0690695	0.0355196	0.0663891	0.0693382	0.0307878	0.0542208	0.72352
2.46_697.1415n	697.142	680.138	2.4577	0.089045	0.080317	0.127779	0.121513	0.122016	0.137738	0.102585	0.0846971	0.108211	0.104649	0.0918741	0.0980924	0.138929	0.0738607	0.111011	0.115284	0.104814	0.968609	0.0893808	0.0463153	0.129759	0.0452507	0.0507378	0.0722888	0.668034
20.95_520.4148n	520.415	559.392	20.9542	0.089018	0.0967137	0.0564044	0.062101	0.064327	0.101057	0.0921352	0.100388	0.0827681	0.0743451	0.088775	0.084059	0.0860298	0.122197	0.0836665	0.0938361	0.0904156	1.0924	0.0864654	0.11092	0.113158	0.104101	0.0828263	0.099494	1.20208
6.81_496.1944n	496.194	497.202	6.81178	0.0889911	0.170509	0.237052	0.164269	0.20218	0.219098	0.110343	0.0782211	0.158833	0.172668	0.0494456	0.341661	0.187585	0.222481	0.214043	0.284626	0.210359	1.3244	0.350862	0.0726897	0.11212	0.0707239	0.0498477	0.131249	0.826331
14.13_372.0337n	372.034	379.028	14.127	0.0889909	0.081599	0.0403139	0.0403129	0.0489891	0.0331841	0.0796884	0.164517	0.0721994	0.080771	0.0593995	0.0185017	0.0339739	0.0492334	0.0366172	0.0497625	0.0468942	0.649509	0.00726566	0.0286181	0.0223382	0.0531793	0.0460801	0.0314963	0.43624
0.89_227.9613n	227.961	234.95	0.8894	0.0889057	0.0877806	0.0971277	0.0985962	0.0967356	0.0842351	0.0907194	0.0772967	0.0901746	0.0997341	0.106786	0.112336	0.110295	0.149159	0.0833298	0.111449	0.110441	1.22475	0.0728527	0.0801784	0.10163	0.10425	0.0730924	0.0864007	0.958149
4.02_342.0138n	342.014	348.989	4.01502	0.0888108	0.0885789	0.0471975	0.0553512	0.0559283	0.0434753	0.0926783	0.0832547	0.0694094	0.11812	0.13464	0.0902066	0.100003	0.191165	0.0974786	0.110962	0.120368	1.73417	0.0431131	0.0768567	0.0438112	0.069224	0.0482792	0.0562568	0.810508
3.77_1069.1923n	1069.19	1052.19	3.7738	0.0886665	0.0833141	0.109499	0.113784	0.115316	0.113554	0.13303	0.106907	0.108009	0.0430116	0.0607998	0.158348	0.101515	0.0285041	0.0605457	0.0820812	0.0764008	0.707358	0.038401	0.0440969	0.0595418	0.0414864	0.0480621	0.0463176	0.428833
0.54_267.9370n	267.937	268.944	0.535067	0.0884711	0.0772712	0.0790723	0.077699	0.0879986	0.0941422	0.0788374	0.0836995	0.0833989	0.144381	0.172541	0.118058	0.156159	0.134645	0.125323	0.12071	0.138831	1.66466	0.0752339	0.102099	0.0947882	0.107288	0.131487	0.102179	1.22519
8.06_186.1622n	186.162	228.196	8.0567	0.0884526	0.0919933	0.131979	0.139519	0.137809	0.121435	0.0930245	0.0997657	0.112997	0.144208	0.152864	0.145001	0.161878	0.196817	0.150583	0.16489	0.159463	1.41121	0.112395	0.128024	0.130946	0.122026	0.106896	0.120058	1.06248
10.44_977.7051m/z		977.705	10.4366	0.0882939	0.0938677	0.236555	0.190819	0.366655	0.364321	0.12277	0.123139	0.198303	0.766602	0.101448	0.717105	0.411024	0.642081	0.542137	1.21742	0.628259	3.16818	0.113316	0.114516	0.374996	0.0524935	0.0627921	0.143623	0.724261
23.02_511.8032m/z		511.803	23.0167	0.0882778	0.0899579	0.109481	0.113122	0.108167	0.115026	0.0968666	0.0892745	0.101272	0.124792	0.133211	0.129758	0.131494	0.172971	0.124163	0.13706	0.136207	1.34496	0.0702589	0.088058	0.0896613	0.0883433	0.0747979	0.0822239	0.811914
13.97_478.2371m/z		478.237	13.968	0.0882449	0.0915835	0.0965192	0.134005	0.0977124	0.123581	0.138637	0.0916387	0.10774	0.169086	0.235249	0.125533	0.135545	0.158506	0.13162	0.146084	0.157375	1.46069	0.0472458	0.108112	0.0753926	0.110454	0.0566765	0.0795761	0.738592
6.25_314.1155n	314.115	297.112	6.25247	0.0881591	0.135099	0.164021	0.15544	0.146313	0.157802	0.135868	0.129095	0.138974	0.0411376	0.0299287	0.051989	0.0393538	0.0426052	0.0299939	0.0440047	0.039859	0.286808	0.0510159	0.0662039	0.0734436	0.119639	0.0694579	0.0759521	0.546519
22.32_769.5004m/z		769.5	22.32	0.08809	0.0882981	0.100983	0.0911032	0.0884332	0.113285	0.0891586	0.0888617	0.0935266	0.109319	0.113141	0.113078	0.111754	0.135106	0.108739	0.101882	0.113288	1.2113	0.113531	0.157328	0.147946	0.115082	0.115987	0.129975	1.38971
9.94_488.3500n	488.35	489.357	9.93755	0.088035	0.0775524	0.21564	0.307508	0.251651	0.274189	0.150069	0.181929	0.193322	0.683505	0.187408	0.246741	0.624916	0.699898	0.701715	0.941792	0.583711	3.01937	0.0848524	0.0991907	0.304787	0.0696773	0.0438494	0.120471	0.623166
18.43_211.5871m/z		211.587	18.4262	0.0880173	0.145324	0.150597	0.167507	0.162757	0.112912	0.187401	0.164056	0.147321	0.134733	0.0906039	0.111891	0.123548	0.12229	0.0941454	0.137745	0.116422	0.790259	0.0703662	0.0981865	0.216351	0.181804	0.177578	0.148857	1.01043
6.35_653.2610n	653.261	636.258	6.3511	0.0879962	0.0990381	0.266202	0.241605	0.231263	0.284682	0.147544	0.110234	0.183571	0.0612888	0.0251983	0.0558998	0.0779656	0.0272672	0.0455163	0.0761788	0.0527593	0.287406	0.0762369	0.0341806	0.126856	0.0448109	0.051526	0.066722	0.363468
6.73_508.1014n	508.101	491.098	6.72958	0.0879601	0.0699957	0.0891998	0.0838875	0.0698359	0.137615	0.0926127	0.0788125	0.0887399	0.0940145	0.0914152	0.047583	0.11883	0.219167	0.108136	0.103764	0.111844	1.26036	0.0894474	0.0511797	0.0692233	0.0493342	0.0212519	0.0560873	0.632042
17.03_284.1636n	284.164	249.15	17.0278	0.0876955	0.0992062	0.0851171	0.0934795	0.092247	0.111911	0.108515	0.103822	0.0977492	0.107406	0.0922618	0.100342	0.112323	0.138181	0.0958865	0.121379	0.109683	1.12208	0.0574395	0.0613391	0.0809944	0.0738964	0.0543617	0.0656062	0.671169
8.56_504.3448n	504.345	469.331	8.56118	0.0876916	0.136449	0.200424	0.207834	0.207844	0.215158	0.17121	0.118333	0.168118	0.514744	0.24571	0.361533	0.509293	0.617708	0.495835	0.692651	0.491068	2.92097	0.114739	0.196833	0.266439	0.143188	0.283	0.20084	1.19464
5.72_1085.2365m/z		1085.24	5.72057	0.0876801	0.105209	0.0428503	0.0362941	0.0321228	0.0524167	0.0585206	0.071756	0.0608562	0.134426	0.190098	0.0726783	0.0853359	0.511078	0.127817	0.135824	0.179608	2.95135	0.00281271	0.0159041	0.00242671	0.0447518	0.000504587	0.01328	0.218219
13.85_326.6858m/z		326.686	13.8473	0.0876057	0.0913596	0.162658	0.173638	0.181392	0.19998	0.123963	0.121798	0.142799	0.241474	0.18371	0.194509	0.268066	0.29789	0.23463	0.2877	0.243997	1.70867	0.0893022	0.083132	0.197866	0.0902777	0.0640427	0.104924	0.734767
11.27_608.1511n	608.151	616.154	11.2701	0.0875118	0.114737	0.229378	0.176457	0.120798	0.11207	0.199452	0.181303	0.152713	0.0404305	0.00643906	0.0194844	0.0188491	0.0176646	0.0173623	0.0406419	0.0229817	0.150489	0.0633143	0.021104	0.0402059	0.070502	0.0597152	0.0509683	0.333752
6.52_298.1207n	298.121	299.127	6.5211	0.0874323	0.0939963	0.0919531	0.0879075	0.0799234	0.0800733	0.0901509	0.0878243	0.0874076	0.0399016	0.0254961	0.0326691	0.028841	0.0319083	0.025226	0.0334218	0.0310663	0.355418	0.0441652	0.0245562	0.0443929	0.048196	0.0426185	0.0407858	0.466616
8.39_603.1840m/z		603.184	8.39118	0.0874245	0.126478	0.0883199	0.121703	0.102865	0.106309	0.104964	0.0423475	0.0975515	0.0318426	0.0150349	0.0627962	0.0274909	0.0280129	0.0279717	0.0471127	0.0343231	0.351846	0.123375	0.0399447	0.0254086	0.0386032	0.0169493	0.0488563	0.500826
22.12_398.2202m/z		398.22	22.124	0.0872368	0.0930997	0.0971971	0.110001	0.102175	0.121681	0.0948702	0.0951335	0.100174	0.113922	0.119385	0.115488	0.120742	0.159767	0.109512	0.122939	0.123108	1.22894	0.0778984	0.095439	0.102011	0.095542	0.0790939	0.0899968	0.898403
18.71_362.3019n	362.302	363.309	18.7113	0.0870983	0.094392	0.0964246	0.101873	0.0974671	0.108742	0.0946607	0.0967148	0.0971716	0.113101	0.12272	0.116509	0.122712	0.158276	0.116404	0.124691	0.124916	1.28552	0.0960851	0.10384	0.108563	0.105134	0.0912478	0.100974	1.03913
2.58_408.0682n	408.068	453.014	2.58387	0.0870909	0.058328	0.11665	0.129884	0.0987652	0.156369	0.108292	0.0818841	0.104658	0.0448235	0.0493125	0.10264	0.0898323	0.0608514	0.048438	0.055426	0.0644747	0.616052	0.125988	0.0546039	0.0820786	0.0382435	0.0279678	0.0657763	0.628488
8.11_603.1831m/z		603.183	8.106	0.0870174	0.103712	0.0711754	0.0762049	0.0878686	0.0743701	0.0912832	0.0682459	0.0824847	0.034498	0.0265421	0.170432	0.0352038	0.0538541	0.0291506	0.046649	0.0566186	0.686413	0.0408821	0.0502811	0.0247048	0.0415067	0.0141692	0.0343088	0.415941
14.11_629.1266n	629.127	612.123	14.1051	0.0869725	0.068882	0.0149533	0.0147093	0.0242434	0.0102624	0.0648159	0.250727	0.0669457	0.0521975	0.0259279	0.00185999	0.00803119	0.0120484	0.0110345	0.0198641	0.0187091	0.279466	0.000446935	0.0101267	0.00576358	0.028722	0.0289635	0.0148045	0.221142
22.45_372.7185n	372.718	386.73	22.4511	0.0868318	0.0899291	0.0743925	0.0729079	0.085962	0.0832284	0.0859238	0.0896093	0.0835981	0.0638199	0.0928084	0.0753571	0.10303	0.127685	0.0901163	0.093179	0.0922852	1.10391	0.0672486	0.0652747	0.0658567	0.0908552	0.066154	0.0710778	0.850232
2.46_695.1278n	695.128	696.137	2.46318	0.0865706	0.0777268	0.139412	0.127119	0.126652	0.140766	0.10151	0.0811331	0.110111	0.104249	0.0902497	0.0985387	0.141801	0.0784145	0.11218	0.114066	0.105643	0.959417	0.0901629	0.0423808	0.125045	0.0465566	0.0495883	0.0707466	0.642501
14.68_1462.9563n	1462.96	1470.98	14.6808	0.0864842	0.133683	0.304396	0.360132	0.395655	0.351048	0.273948	0.164959	0.258788	0.805331	0.354228	0.880524	0.809644	1.19271	0.756116	0.925154	0.817673	3.15962	0.0903929	0.203826	0.256895	0.174808	0.20889	0.186963	0.722454
15.38_329.1746m/z		329.175	15.3772	0.0860263	0.100689	0.0980965	0.0784927	0.0939615	0.10832	0.100411	0.0746454	0.0925803	0.0730126	0.027003	0.0504927	0.0522293	0.114593	0.0551701	0.0855822	0.0654404	0.70685	0.128773	0.0589703	0.0424377	0.0521731	0.0351413	0.0634991	0.685881
22.27_487.2718m/z		487.272	22.273	0.0856736	0.112334	0.054711	0.0978388	0.0745683	0.0304592	0.103674	0.104326	0.0829481	0.0112489	0.102341	0.0936023	0.117439	0.160038	0.101271	0.143593	0.104219	1.25644	0.0891731	0.0729518	0.0106666	0.0814469	0.0652968	0.063907	0.770446
0.57_208.9995n	209	251.031	0.57405	0.0856008	0.119833	0.0871823	0.100232	0.0852669	0.0737085	0.101965	0.101236	0.0943781	0.122613	0.0871891	0.101009	0.0825976	0.0923819	0.115993	0.127251	0.104148	1.10352	0.131338	0.11331	0.0677675	0.0993381	0.0694725	0.0962452	1.01978
18.18_274.2144n	274.214	297.204	18.1849	0.085507	0.0919733	0.107057	0.112994	0.106651	0.112095	0.0921181	0.0983263	0.10084	0.125808	0.129382	0.121169	0.130426	0.169436	0.126256	0.134029	0.133786	1.32672	0.0802928	0.0932375	0.0970416	0.0952916	0.0759984	0.0883724	0.87636
7.42_316.2037n	316.204	317.211	7.41507	0.0854138	0.0755437	0.0595394	0.0577695	0.0676814	0.0621469	0.0835079	0.0738536	0.070682	0.0422335	0.0388359	0.0210355	0.0466369	0.0317494	0.0336135	0.0406962	0.0364001	0.514984	0.0334959	0.0217042	0.0877419	0.0288677	0.0516802	0.044698	0.632381
22.51_224.9041n	224.904	225.911	22.5123	0.0852281	0.0897444	0.103975	0.111187	0.104412	0.113839	0.0936476	0.0867829	0.098602	0.117114	0.124247	0.120183	0.12611	0.162856	0.114889	0.130962	0.128052	1.29867	0.0587154	0.0658144	0.0685662	0.0679856	0.0574612	0.0637086	0.646118
14.68_83.1013n	83.1013	205.159	14.6753	0.0851122	0.101847	0.137501	0.1573	0.156171	0.156747	0.129632	0.108205	0.129064	0.218425	0.157331	0.234787	0.229383	0.310835	0.213388	0.252369	0.230931	1.78927	0.0970662	0.131606	0.152667	0.129107	0.121202	0.12633	0.978811
17.89_318.2404n	318.24	319.248	17.8887	0.0851107	0.0908723	0.0898832	0.0974817	0.0904869	0.106831	0.0904786	0.101049	0.0940241	0.113244	0.117406	0.112871	0.121861	0.152318	0.114675	0.121051	0.121918	1.29667	0.0754133	0.0886886	0.0895199	0.0829619	0.0731375	0.0819442	0.871523
2.22_310.0015n	310.001	274.988	2.22192	0.0850606	0.0901895	0.103549	0.102679	0.0839883	0.126146	0.0882726	0.0785178	0.0948004	0.117216	0.132419	0.0509715	0.132467	0.319715	0.135118	0.145881	0.147684	1.55784	0.0662211	0.0541218	0.0807827	0.0816875	0.0248802	0.0615387	0.649139
14.68_608.3264n	608.326	305.172	14.6808	0.0849747	0.0980191	0.120307	0.131976	0.130325	0.142935	0.117321	0.102292	0.116019	0.18437	0.145009	0.190314	0.186876	0.249232	0.178769	0.206631	0.1916	1.65146	0.0711567	0.090259	0.106557	0.0970353	0.0907351	0.0911487	0.785639
21.26_436.3975m/z		436.398	21.2557	0.0848753	0.0908316	0.0958549	0.102015	0.0989757	0.108129	0.0909973	0.0920487	0.0954659	0.106059	0.114264	0.109987	0.114947	0.143172	0.109066	0.118918	0.11663	1.22169	0.0876915	0.0997758	0.103954	0.103925	0.0830115	0.0956715	1.00215
6.01_896.1995m/z		896.199	6.01112	0.0847733	0.102752	0.0665814	0.069858	0.0660787	0.080297	0.0852683	0.0900636	0.080709	0.0624532	0.107413	0.061135	0.085397	0.321708	0.0954416	0.105135	0.119812	1.48449	0.0161252	0.0386155	0.0276094	0.0403576	0.0106179	0.0266651	0.330385
4.82_163.2311m/z		163.231	4.82113	0.0847484	0.0844485	0.108345	0.11386	0.117404	0.127306	0.097649	0.0778348	0.10145	0.0606648	0.0861701	0.0700207	0.100561	0.0837937	0.0796476	0.0884147	0.0813247	0.801627	0.0857027	0.0829384	0.131235	0.0654652	0.0536644	0.0838012	0.826038
20.07_442.3844n	442.384	484.357	20.0658	0.0843032	0.0998522	0.128866	0.141885	0.143716	0.15055	0.136347	0.0961497	0.122709	0.103323	0.111678	0.170197	0.178317	0.221509	0.126708	0.138874	0.150087	1.22311	0.100967	0.114721	0.0628057	0.0703676	0.0503478	0.0798417	0.650661
11.54_253.0878n	253.088	261.091	11.5387	0.0842981	0.0748906	0.0504612	0.0807968	0.0738801	0.0540441	0.0854949	0.134844	0.0798387	0.0747848	0.032091	0.0286807	0.0443569	0.0475998	0.0422743	0.0530159	0.0461148	0.577599	0.0227296	0.0817216	0.0745381	0.103777	0.0705375	0.0706607	0.885044
5.17_544.1795n	544.179	545.186	5.16662	0.0842826	0.182	0.199086	0.239397	0.21862	0.247622	0.164937	0.0837376	0.17746	0.0488091	0.0392092	0.0438972	0.0709643	0.0943211	0.0621289	0.0773355	0.0623808	0.351519	0.394938	0.0917564	0.11938	0.0749657	0.0436282	0.144934	0.81671
14.98_293.1538m/z		293.154	14.9824	0.084263	0.138732	0.0733095	0.0907334	0.0827115	0.0676656	0.0993869	0.189591	0.103299	0.0653924	0.0492453	0.0557257	0.072771	0.115732	0.0657746	0.075262	0.0714147	0.691339	0.0316578	0.0688507	0.0651123	0.107257	0.0545138	0.0654783	0.63387
22.93_302.8841m/z		302.884	22.9344	0.084186	0.086126	0.102328	0.107132	0.100456	0.110133	0.0907937	0.0874305	0.0960731	0.111493	0.120355	0.115907	0.120156	0.156389	0.112428	0.12359	0.122903	1.27926	0.089602	0.102967	0.109238	0.105711	0.0900262	0.0995088	1.03576
19.88_554.3495n	554.349	593.343	19.8793	0.0840508	0.110374	0.107641	0.128101	0.119961	0.147186	0.128918	0.102872	0.116138	0.195331	0.121666	0.185017	0.199218	0.245374	0.188672	0.240154	0.19649	1.69187	0.0743211	0.0883554	0.114018	0.10051	0.0872092	0.0928828	0.799762
5.84_706.1536n	706.154	1454.33	5.84112	0.0837523	0.0292641	0.00762371	0.0180041	0.0125293	0.0110305	0.0420822	0.041691	0.0307471	0.0314299	0.0463786	0.023247	0.0365499	0.0342516	0.045317	0.0301779	0.035336	1.14924	0.0117294	0.0263317	0.0122039	0.0219884	0.0218291	0.0188165	0.611975
21.01_270.2792m/z		270.279	21.0145	0.0837084	0.0803729	0.0810995	0.0838196	0.0810563	0.123115	0.0860449	0.0832874	0.087813	0.107257	0.106914	0.0957119	0.0965035	0.127559	0.0902964	0.110445	0.104955	1.19521	0.082711	0.100207	0.100491	0.0944958	0.104333	0.0964476	1.09833
7.20_754.2908m/z		754.291	7.2011	0.0836861	0.0184974	0.0336009	0.0358409	0.0359097	0.0383192	0.0491914	0.0510304	0.0432595	0.0986866	0.186548	0.0387839	0.124074	0.121768	0.0419948	0.0808199	0.0989536	2.28744	0.0297263	0.0136659	0.0326327	0.0218487	0.0162938	0.0228335	0.527826
16.90_688.4879m/z		688.488	16.9017	0.0836674	0.0906238	0.0849892	0.0900881	0.089125	0.100367	0.089129	0.0935232	0.0901891	0.0885386	0.0929519	0.0865767	0.0921758	0.122938	0.087176	0.0927583	0.0947308	1.05036	0.0854025	0.0918181	0.103	0.0956591	0.0815624	0.0914885	1.01441
14.37_194.1673n	194.167	411.356	14.3737	0.0836529	0.123612	0.194554	0.21499	0.222082	0.230475	0.160413	0.119261	0.16863	0.326948	0.19937	0.319735	0.3465	0.427941	0.335425	0.410364	0.33804	2.00463	0.130129	0.149442	0.218404	0.157553	0.156403	0.162386	0.962972
4.82_879.1749m/z		879.175	4.82113	0.0833306	0.0810716	0.11477	0.114405	0.113668	0.126581	0.0944938	0.0785608	0.10086	0.0534212	0.0877282	0.0628335	0.102334	0.0763643	0.081438	0.0870239	0.0787348	0.780633	0.0875177	0.0820994	0.141425	0.0581922	0.0488037	0.0836077	0.828947
2.90_1022.2710m/z		1022.27	2.90193	0.0832567	0.098549	0.0819768	0.0851808	0.0860821	0.0836724	0.138732	0.111928	0.0961722	0.0952434	0.182908	0.133163	0.0819403	0.0785305	0.0525265	0.105062	0.104196	1.08343	0.0683368	0.0303197	0.0148897	0.0329816	0.0197505	0.0332557	0.345793
17.37_496.3852m/z		496.385	17.3678	0.0832032	0.0906934	0.0901741	0.094677	0.0927855	0.10632	0.0900987	0.0914361	0.0924235	0.11816	0.118859	0.120211	0.125893	0.164988	0.120333	0.128899	0.128192	1.38701	0.0733362	0.0874776	0.0919666	0.0860468	0.0729323	0.0823519	0.891028
2.77_401.1092n	401.109	446.087	2.77028	0.0830015	0.0315561	0.0770622	0.0733215	0.0808743	0.0787176	0.066931	0.0768328	0.0710371	0.168244	0.160748	0.139014	0.171338	0.20989	0.141412	0.145176	0.16226	2.28416	0.045245	0.0884687	0.0783544	0.0648806	0.0544516	0.0662801	0.933034
14.65_511.3840m/z		511.384	14.6534	0.0829563	0.0896068	0.101017	0.108645	0.109305	0.123192	0.0987688	0.0990756	0.101571	0.142854	0.135191	0.150835	0.152359	0.202252	0.150183	0.155404	0.155583	1.53177	0.0854075	0.103804	0.103378	0.0950894	0.0909466	0.095725	0.942447
2.76_204.0710n	204.071	431.131	2.75933	0.0826674	0.0648858	0.0715372	0.0621227	0.0692614	0.0744125	0.0633812	0.0806773	0.0711182	0.227059	0.197809	0.141289	0.181489	0.336638	0.176367	0.174846	0.205071	2.88353	0.0376763	0.0866348	0.0635938	0.069363	0.0506252	0.0615786	0.865863
22.86_242.4277m/z		242.428	22.8577	0.0824577	0.0838496	0.0998849	0.104635	0.0968577	0.106191	0.0883875	0.0860509	0.0935393	0.109553	0.116957	0.111705	0.115212	0.150089	0.109487	0.11737	0.118625	1.26818	0.0851996	0.0995419	0.100826	0.0993318	0.0837886	0.0937376	1.00212
12.54_354.1548n	354.155	362.163	12.5422	0.082352	0.071215	0.0596457	0.0537044	0.0434958	0.0426394	0.0974903	0.109434	0.069997	0.0139524	0.00341101	0.00386029	0.00189383	0.00393841	0.00259731	0.00535634	0.00500137	0.0714512	0.00727481	0.00808046	0.00201093	0.0107662	0.00878513	0.0073835	0.105483
13.98_298.1580n	298.158	281.153	13.9789	0.0823256	0.085571	0.112337	0.109807	0.0847994	0.0894285	0.124864	0.18322	0.109044	0.0578596	0.0363718	0.0248882	0.03381	0.0357616	0.0294229	0.0456527	0.0376809	0.345557	0.0239755	0.0331482	0.035112	0.0564487	0.0453875	0.0388144	0.355951
13.01_268.1090m/z		268.109	13.0083	0.0821772	0.0972475	0.159718	0.142879	0.113147	0.105852	0.132133	0.139598	0.121594	0.0870825	0.0247063	0.0427496	0.0451591	0.0551243	0.042962	0.0899523	0.0553909	0.45554	0.0903584	0.0618307	0.0795806	0.130494	0.0932548	0.0911038	0.749247
11.26_374.0489n	374.049	381.043	11.2591	0.0821622	0.0960644	0.164623	0.138552	0.107658	0.104309	0.136962	0.127855	0.119773	0.058445	0.0160755	0.0327385	0.0325797	0.0346578	0.0292981	0.0592852	0.0375828	0.313784	0.0611297	0.0324814	0.0492183	0.0706672	0.0616778	0.0550349	0.459493
10.43_511.3393m/z		511.339	10.4256	0.0820828	0.0941759	0.165675	0.152457	0.220746	0.208519	0.099798	0.104485	0.140992	0.282599	0.0974348	0.300385	0.22814	0.310639	0.247718	0.442573	0.272784	1.93474	0.114965	0.0883382	0.233182	0.0805405	0.0715545	0.117716	0.834911
8.65_312.1362n	312.136	313.143	8.64887	0.0820452	0.0912194	0.245386	0.175935	0.164063	0.229796	0.133678	0.0915103	0.151704	0.317255	0.0699115	0.269323	0.203095	0.231171	0.170239	0.33578	0.22811	1.50365	0.179665	0.0731891	0.140604	0.105315	0.138402	0.127435	0.840023
12.37_276.2093n	276.209	277.216	12.3667	0.0818171	0.0462512	0.0901373	0.0714914	0.111145	0.117924	0.0636587	0.0841484	0.0833216	0.0236944	0.0578022	0.0214921	0.0316673	0.0250575	0.0201733	0.0265605	0.0294925	0.353959	0.010739	0.0246504	0.0454473	0.0206699	0.0202974	0.0243608	0.292371
23.96_255.8653n	255.865	263.865	23.9598	0.0817998	0.0865021	0.0960889	0.104139	0.099351	0.106273	0.0890553	0.0874831	0.0938365	0.110741	0.118665	0.115243	0.118755	0.154321	0.110178	0.121965	0.12141	1.29384	0.0606207	0.0690147	0.0729333	0.0738926	0.0587493	0.0670421	0.714457
11.63_314.1520n	314.152	315.159	11.6265	0.0814401	0.0916151	0.148487	0.116927	0.0992714	0.0966308	0.128854	0.150083	0.114164	0.103013	0.0333827	0.0490941	0.0477038	0.052	0.0439954	0.085705	0.0592706	0.519172	0.0371756	0.0249425	0.0466068	0.0727935	0.0513169	0.0465671	0.407898
22.45_868.4286n	868.429	446.231	22.4511	0.0813831	0.0808893	0.102285	0.0979623	0.0945652	0.112983	0.0904459	0.0907167	0.0939039	0.080108	0.136372	0.126282	0.0877772	0.173935	0.119042	0.117105	0.120089	1.27885	0.0691741	0.0946889	0.0634235	0.0680247	0.0558061	0.0702234	0.747823
21.31_672.4269m/z		672.427	21.3052	0.0813156	0.0859443	0.0939427	0.0893847	0.088171	0.10741	0.0868787	0.0814527	0.0893125	0.0587127	0.0457793	0.0994189	0.0624591	0.0902906	0.0677845	0.0752687	0.0713877	0.799302	0.089992	0.110522	0.0894606	0.116032	0.0923712	0.0996755	1.11603
2.65_402.0819n	402.082	403.063	2.64962	0.0812476	0.0950184	0.074815	0.0798035	0.0652362	0.080969	0.0915646	0.0878636	0.0820647	0.106187	0.100994	0.396897	0.0890507	0.104331	0.0920534	0.117957	0.143924	1.75379	0.0280043	0.0219868	0.0157353	0.0300078	0.0274822	0.0246433	0.300291
2.90_876.2137m/z		876.214	2.90193	0.0812085	0.0975245	0.0724326	0.0777383	0.0741688	0.0725883	0.123214	0.10577	0.0880806	0.102	0.183003	0.120934	0.0783156	0.105584	0.0580563	0.107194	0.10787	1.22467	0.0670328	0.0343861	0.014243	0.0389934	0.0216825	0.0352675	0.400401
22.02_370.1710n	370.171	782.35	22.0242	0.0811902	0.100381	0.12043	0.178427	0.127102	0.170345	0.106239	0.109922	0.124255	0.0284977	0.141477	0.0196042	0.0331341	0.174619	0.0422335	0.0471464	0.0695303	0.559579	0.050798	0.00693682	0.185221	0.0355062	0.032162	0.0621247	0.499979
14.16_612.2998n	612.3	613.307	14.1599	0.0810642	0.105164	0.219211	0.232609	0.226655	0.238537	0.158083	0.103164	0.170561	0.30271	0.164597	0.310987	0.32693	0.388947	0.322333	0.398364	0.31641	1.85511	0.0917115	0.0907844	0.173454	0.0864833	0.0623446	0.100956	0.591903
0.36_150.0028n	150.003	172.975	0.359617	0.08105	0.0828823	0.0913357	0.0973611	0.0937738	0.0924047	0.0827129	0.0783031	0.087478	0.10091	0.105223	0.0998634	0.107178	0.137543	0.0929055	0.108564	0.107455	1.22837	0.0755209	0.085613	0.09039	0.0874598	0.0614679	0.0800903	0.915548
0.54_264.9125n	264.912	265.93	0.535067	0.0809896	0.0918166	0.0651567	0.0679128	0.0697427	0.0718152	0.0773894	0.0856041	0.0763034	0.137932	0.164911	0.0938204	0.133853	0.150671	0.113881	0.127125	0.131742	1.72655	0.0573525	0.0725236	0.0759027	0.0894699	0.096606	0.0783709	1.0271
2.90_729.1328n	729.133	730.139	2.90193	0.0809703	0.0753488	0.105913	0.10606	0.10094	0.110931	0.0910131	0.0838265	0.0943754	0.106233	0.105228	0.120562	0.130503	0.0842215	0.11165	0.115939	0.110619	1.17212	0.0882829	0.0729869	0.103321	0.0654578	0.0742526	0.0808602	0.856793
21.71_847.6961n	847.696	870.692	21.7112	0.0809243	0.0799257	0.128346	0.0927249	0.0767764	0.0827603	0.0735879	0.0930996	0.0885181	0.130831	0.0829783	0.0852795	0.113728	0.152178	0.133126	0.105841	0.114852	1.2975	0.2742	0.316785	0.355835	0.318592	0.267065	0.306495	3.46251
10.46_442.3442n	442.344	425.341	10.464	0.0809143	0.0693206	0.0869543	0.0970864	0.093123	0.0888216	0.0908131	0.0765955	0.0854536	0.249155	0.08567	0.197036	0.151845	0.228089	0.177804	0.238388	0.189712	2.22006	0.0637048	0.129089	0.0870674	0.0587361	0.0753342	0.0827863	0.968786
21.96_324.3267m/z		324.327	21.9599	0.0809131	0.103945	0.0397277	0.0609173	0.053224	0.0502986	0.0612231	0.0884806	0.0673411	0.0323691	0.0396657	0.0308843	0.037622	0.0403179	0.0359341	0.0339839	0.0358253	0.531997	0.0184744	0.025606	0.0274024	0.0200855	0.0192405	0.0221618	0.329097
5.95_879.1777m/z		879.178	5.94535	0.0808555	0.100402	0.0769032	0.0852447	0.0817698	0.0879686	0.0997885	0.0879043	0.0876046	0.0427311	0.075895	0.0652283	0.0677231	0.128989	0.0625119	0.0799239	0.0747146	0.852862	0.0272856	0.0693942	0.0425872	0.059487	0.0208845	0.0439277	0.501431
22.07_353.3392m/z		353.339	22.0652	0.0806172	0.0828495	0.0765589	0.0790711	0.073487	0.0991762	0.0834627	0.0836493	0.082359	0.0832137	0.0834221	0.0856216	0.0896183	0.111742	0.088713	0.0884113	0.090106	1.09406	0.0621423	0.0817847	0.0799462	0.0668254	0.0580762	0.0697549	0.846962
4.82_323.0551m/z		323.055	4.82113	0.0806082	0.0785911	0.100307	0.105338	0.100642	0.110146	0.0888354	0.0800648	0.0930667	0.0626572	0.0883772	0.067136	0.096861	0.0947715	0.0836956	0.0888385	0.083191	0.893886	0.0847158	0.0859246	0.126885	0.0694927	0.0546796	0.0843395	0.906227
21.42_982.6455m/z		982.645	21.4203	0.0805341	0.0803056	0.0667095	0.0645246	0.0741084	0.0900654	0.0808055	0.0849388	0.077749	0.063884	0.0064394	0.0913993	0.0717634	0.101765	0.0541535	0.077506	0.0667016	0.857909	0.0546871	0.0831998	0.0557617	0.0847476	0.0670603	0.0690913	0.888646
3.67_376.0824n	376.082	341.069	3.66957	0.0805012	0.205826	0.0544554	0.0581567	0.0636932	0.0529113	0.144523	0.199178	0.107406	0.138085	0.21872	0.774592	0.143342	0.165077	0.120184	0.211786	0.253112	2.3566	0.0645364	0.0226681	0.0245777	0.0515313	0.0728387	0.0472304	0.439739
22.13_144.0632n	144.063	327.079	22.1301	0.0802689	0.0819551	0.118988	0.105801	0.111236	0.108805	0.0950153	0.0968146	0.0998606	0.121902	0.1273	0.130074	0.12072	0.115964	0.135594	0.11937	0.124418	1.24591	0.0645069	0.0527654	0.0763439	0.0704048	0.0606091	0.064926	0.650167
5.81_684.1626n	684.163	729.145	5.81372	0.0801177	0.105319	0.0850196	0.0807279	0.0784469	0.0876364	0.0809129	0.0747105	0.0841114	0.118194	0.138832	0.0925887	0.104474	0.279027	0.119949	0.137571	0.141519	1.68252	0.0309307	0.0570395	0.047412	0.0754673	0.0298174	0.0481334	0.572258
7.21_736.2566n	736.257	759.246	7.20658	0.0799666	0.0186159	0.0349436	0.0400638	0.0374793	0.0379449	0.0490087	0.0509498	0.0436216	0.0806692	0.159892	0.035621	0.104174	0.117711	0.0329411	0.0690455	0.085722	1.96513	0.0250408	0.0122591	0.0264719	0.0176494	0.0142829	0.0191408	0.438792
1.12_347.0736n	347.074	370.031	1.11968	0.0799556	0.0674059	0.162764	0.180684	0.172335	0.206741	0.0899896	0.0777516	0.129703	0.0719251	0.0884841	0.0538217	0.128348	0.0808681	0.0612029	0.0621001	0.0781072	0.602198	0.127959	0.0624855	0.191772	0.0477179	0.0291646	0.0918198	0.707921
0.62_191.1030m/z		191.103	0.62065	0.079855	0.0780451	0.0902264	0.131834	0.0828184	0.0995188	0.0994499	0.0981245	0.094984	0.10288	0.104333	0.0546839	0.0984627	0.0895034	0.0750712	0.0941733	0.088444	0.931147	0.1334	0.0731057	0.113251	0.126629	0.072309	0.103739	1.09217
10.62_228.1035n	228.104	251.107	10.6175	0.0795029	0.106218	0.220507	0.214154	0.161271	0.195795	0.151639	0.125176	0.156783	0.080701	0.0344469	0.0919137	0.0865359	0.0721865	0.0587731	0.10106	0.0750881	0.47893	0.100395	0.0939571	0.155168	0.169554	0.151385	0.134092	0.855271
4.01_486.9987n	486.999	469.995	4.00955	0.0794649	0.0648143	0.0231885	0.0237274	0.0439808	0.0320334	0.0740807	0.066067	0.0509196	0.0982069	0.125748	0.0455086	0.0789366	0.167619	0.0627004	0.0696857	0.0926292	1.81913	0.015172	0.038632	0.0556524	0.0311081	0.0180456	0.031722	0.622982
21.97_406.7458m/z		406.746	21.9657	0.0794305	0.0800824	0.0658892	0.0782685	0.0867504	0.0889025	0.0807308	0.0857625	0.0807271	0.0580594	0.0903409	0.0820493	0.0846652	0.11813	0.0682439	0.0930742	0.0849376	1.05216	0.0633429	0.0671522	0.0735243	0.0856033	0.0634228	0.0706091	0.874664
13.43_478.2926m/z		478.293	13.4306	0.0790114	0.0875055	0.113566	0.127609	0.130651	0.127485	0.149655	0.0877268	0.112901	0.293477	0.27446	0.310669	0.366464	0.228324	0.260906	0.350795	0.297871	2.63833	0.262544	0.567589	0.748227	0.500389	0.580322	0.531814	4.71044
19.90_328.1526n	328.153	335.152	19.8957	0.0787646	0.0584016	0.0858541	0.0923748	0.0989181	0.12265	0.0873762	0.0790261	0.0879207	0.0909146	0.0862029	0.0797942	0.0906462	0.106316	0.0854515	0.115868	0.0935991	1.06459	0.0627641	0.0858553	0.104736	0.0630457	0.0641307	0.0761063	0.865625
2.16_468.1619n	468.162	469.126	2.16152	0.078685	0.111323	0.105478	0.0948449	0.078208	0.1079	0.0915248	0.0830503	0.0938769	0.0597038	0.0600664	0.0486261	0.0523388	0.0950173	0.063817	0.0680616	0.0639473	0.681183	0.0146913	0.0192447	0.0293435	0.0248346	0.0186466	0.0213522	0.227449
1.00_369.9989m/z		369.999	1.00448	0.0784509	0.0398478	0.135268	0.129858	0.161424	0.177947	0.0680936	0.0640187	0.106863	0.0454833	0.0713744	0.0102118	0.105536	0.0468356	0.0366351	0.0399729	0.0508641	0.475973	0.0436389	0.00603819	0.126995	0.0161127	0.00617426	0.0397917	0.37236
10.35_622.3278n	622.328	629.301	10.3488	0.0784451	0.0775771	0.10603	0.119247	0.112414	0.108143	0.101972	0.0796865	0.0979394	0.248215	0.0868016	0.216017	0.175963	0.243365	0.20556	0.258747	0.204953	2.09265	0.0630588	0.0901449	0.0885626	0.0427153	0.0515654	0.0672094	0.686235
0.87_172.9768m/z		172.977	0.867483	0.0783895	0.0823548	0.0981201	0.10183	0.0979227	0.0835146	0.0860048	0.0675664	0.0869628	0.0898172	0.0961624	0.101605	0.103798	0.133322	0.0798803	0.106229	0.101545	1.16768	0.0657389	0.0688006	0.0862005	0.0811457	0.0555631	0.0714897	0.822072
0.99_270.0920n	270.092	312.129	0.993517	0.0783444	0.109358	0.0535701	0.0875096	0.0812438	0.0908701	0.0914139	0.108898	0.087651	0.265042	0.220547	0.0813749	0.175245	0.311044	0.274879	0.291668	0.2314	2.64001	0.35124	0.688978	0.29995	0.578181	0.440824	0.471835	5.38311
13.01_441.0643n	441.064	442.072	13.0138	0.0782762	0.0930101	0.17233	0.150398	0.116711	0.102626	0.13731	0.145474	0.124517	0.0926897	0.0207409	0.0396452	0.0420114	0.0506619	0.039874	0.0894862	0.053587	0.430359	0.0570514	0.0397706	0.053002	0.101436	0.0694698	0.0641458	0.515157
1.70_280.8892n	280.889	303.885	1.701	0.0781826	0.0778207	0.0843878	0.0841388	0.0854163	0.0744074	0.080882	0.0676316	0.0791084	0.0905032	0.101831	0.0827374	0.0997947	0.137314	0.0828233	0.104032	0.0998623	1.26235	0.0627098	0.0770866	0.0835203	0.0932826	0.0611954	0.075559	0.955132
14.11_187.0764n	187.076	229.089	14.1106	0.0781399	0.0727883	0.0454781	0.0481096	0.0540031	0.0441156	0.0755889	0.139417	0.0697051	0.0781909	0.0560563	0.0275786	0.0420122	0.0540698	0.0422931	0.0581364	0.051191	0.734394	0.0163264	0.0381983	0.0350332	0.057454	0.0497513	0.0393526	0.564559
7.37_826.2876n	826.288	827.295	7.36563	0.0780942	0.0987802	0.171259	0.221078	0.204993	0.210053	0.155888	0.0829403	0.152886	0.0523056	0.0329146	0.0691848	0.0883434	0.0464561	0.050464	0.0616831	0.057336	0.375025	0.0575984	0.0404511	0.185976	0.0531261	0.0541347	0.0782574	0.511868
0.06_126.9568m/z		126.957	0.0634667	0.0780818	0.07024	0.0809235	0.0932286	0.0806637	0.0725397	0.0744307	0.0629449	0.0766316	0.0811754	0.0869291	0.0911652	0.10097	0.114502	0.0779592	0.0926083	0.0921871	1.20299	0.0728687	0.0800691	0.0886434	0.0882693	0.0601244	0.077995	1.01779
5.35_210.0675n	210.068	233.061	5.34757	0.0779809	0.0796332	0.0932254	0.0974722	0.094294	0.0997098	0.0912201	0.0895285	0.090383	0.0558899	0.0863832	0.085894	0.0846719	0.0864708	0.070416	0.0878889	0.0796592	0.881352	0.048634	0.0871259	0.0840091	0.0767543	0.056152	0.0705351	0.780402
22.71_188.9735n	188.973	195.995	22.7096	0.0777575	0.0791697	0.0891792	0.0951584	0.0924152	0.101725	0.0846223	0.0797541	0.0874727	0.10099	0.104479	0.103204	0.106128	0.139468	0.100481	0.110766	0.109359	1.25021	0.0656358	0.0778248	0.082874	0.0756789	0.0658452	0.0735717	0.841082
0.04_274.8819n	274.882	275.889	0.0360667	0.0776621	0.0780133	0.0857858	0.0890102	0.0878947	0.063518	0.0829433	0.0556743	0.0775627	0.0925993	0.0943728	0.0927056	0.0996551	0.128032	0.0667514	0.104425	0.0969346	1.24976	0.0529469	0.0615634	0.0902637	0.0878559	0.0419846	0.0669229	0.862823
7.25_385.0917m/z		385.092	7.24507	0.0774423	0.0811382	0.084641	0.0888247	0.0888158	0.0980934	0.0816379	0.0828987	0.0854365	0.0956917	0.10167	0.0969429	0.105602	0.126491	0.100761	0.100391	0.103936	1.21653	0.0947042	0.108251	0.106482	0.101032	0.092805	0.100655	1.17812
6.89_408.0168n	408.017	409.024	6.88863	0.077377	0.0890336	0.118242	0.118666	0.106956	0.148034	0.0886464	0.0831747	0.103766	0.112085	0.1384	0.073036	0.172268	0.18123	0.16256	0.167148	0.143818	1.38598	0.0627912	0.0434318	0.0853142	0.0713483	0.0288768	0.0583525	0.562346
22.24_953.5762m/z		953.576	22.2373	0.0771128	0.0784603	0.0229701	0.0848058	0.0594649	0.0921607	0.0739467	0.0863353	0.0719071	0.0623861	0.0698609	0.0724048	0.0622272	0.10376	0.0316672	0.0937642	0.0708671	0.985538	0.0662165	0.0908473	0.109491	0.0908841	0.078656	0.0872191	1.21294
10.35_425.3409m/z		425.341	10.3542	0.0769986	0.0736131	0.0933102	0.105358	0.100143	0.0861781	0.1024	0.0731428	0.088893	0.282921	0.0646537	0.216572	0.156503	0.22362	0.198663	0.288515	0.204493	2.30044	0.0718792	0.106195	0.0926729	0.0441286	0.054902	0.0739555	0.831961
22.04_1156.7586n	1156.76	601.372	22.0359	0.0768509	0.117867	0.156299	0.101175	0.0888877	0.130383	0.0957918	0.0938903	0.107643	0.136068	0.0824131	0.164884	0.122361	0.190101	0.135724	0.128724	0.137182	1.27442	0.0665222	0.124738	0.0844421	0.0498994	0.0505481	0.0752299	0.698883
14.19_353.2685m/z		353.268	14.1873	0.0768345	0.0548028	0.0719512	0.0803972	0.0851095	0.0900258	0.0877465	0.0766418	0.0779387	0.0258252	0.0476446	0.0147236	0.0269307	0.0370806	0.0229254	0.021164	0.028042	0.359796	0.0139554	0.0123671	0.0235455	0.0126665	0.0246413	0.0174352	0.223704
23.02_159.0899m/z		159.09	23.0167	0.0768258	0.0804294	0.109697	0.109525	0.102825	0.111612	0.0891343	0.0784059	0.0948067	0.124674	0.13369	0.130158	0.132306	0.172534	0.121658	0.135695	0.135816	1.43256	0.0420906	0.0533838	0.0531692	0.0516764	0.0444008	0.0489442	0.516252
11.26_440.6354n	440.635	448.635	11.2646	0.07678	0.100711	0.226971	0.165256	0.106992	0.0960014	0.195126	0.175262	0.142887	0.0244963	0.000454952	0.00656317	0.00597406	0.00406074	0.00529799	0.0227258	0.009939	0.0695583	0.0517303	0.0125296	0.0278467	0.0561743	0.0493473	0.0395256	0.276621
13.22_440.3297n	440.33	423.326	13.2221	0.07673	0.0521522	0.0505069	0.067054	0.0546909	0.0559272	0.071137	0.0504996	0.0598372	0.20924	0.0826913	0.169863	0.123404	0.214233	0.123844	0.187827	0.158729	2.65268	0.0448721	0.0808082	0.0364889	0.0286429	0.030519	0.0442662	0.739777
22.99_301.8882m/z		301.888	22.9948	0.0765506	0.078862	0.0966082	0.0995001	0.0942565	0.102034	0.0842897	0.0803714	0.0890591	0.104136	0.113738	0.110228	0.114712	0.147481	0.106552	0.116956	0.116258	1.3054	0.0773209	0.092354	0.0962674	0.0928281	0.0786898	0.087492	0.982404
20.55_358.2161m/z		358.216	20.5538	0.0765383	0.085035	0.0992425	0.091609	0.0842684	0.100707	0.0844123	0.0776883	0.0874376	0.047336	0.0116537	0.0979367	0.0585417	0.117995	0.0733085	0.0644351	0.0673152	0.769866	0.0590573	0.0762966	0.0710223	0.0731968	0.055981	0.0671108	0.767528
0.66_335.0739m/z		335.074	0.659	0.076358	0.0372256	0.0531799	0.0546128	0.0409464	0.0501544	0.0442226	0.0588737	0.0519467	0.0572218	0.0456708	0.0335539	0.053381	0.0542869	0.0475249	0.050713	0.0489075	0.941494	0.0680962	0.078885	0.0835209	0.150641	0.0753171	0.0912921	1.75742
2.33_404.1547m/z		404.155	2.33153	0.0763354	0.122203	0.067805	0.0889982	0.0692614	0.0761828	0.13224	0.136433	0.0961823	0.104377	0.153381	0.220888	0.119073	0.250949	0.126477	0.132948	0.158299	1.64582	0.100555	0.0402192	0.0471118	0.0739529	0.0707789	0.0665236	0.691641
21.25_156.1541n	156.154	335.25	21.2503	0.0762825	0.0643194	0.057063	0.0618806	0.0858062	0.079601	0.0770085	0.067278	0.0711549	0.0946649	0.108255	0.151201	0.11431	0.0815486	0.127112	0.113892	0.112998	1.58805	0.0668323	0.083512	0.080652	0.104876	0.0554194	0.0782583	1.09983
2.50_518.1444m/z		518.144	2.49607	0.0762555	0.0383883	0.019442	0.0252617	0.022194	0.0225634	0.0349179	0.0589739	0.0372496	0.0739346	0.0838858	0.0277366	0.0559725	0.0817762	0.0553838	0.049339	0.0611469	1.64155	0.0208974	0.0280393	0.024667	0.0395144	0.0397421	0.030572	0.820735
14.69_411.3575m/z		411.357	14.6863	0.0761247	0.0890542	0.117953	0.134564	0.134834	0.134278	0.112466	0.0945676	0.11173	0.188448	0.138071	0.202661	0.196849	0.263819	0.182711	0.216417	0.198425	1.77593	0.0801661	0.108766	0.123348	0.108558	0.101019	0.104372	0.93414
7.84_580.2526n	580.253	563.249	7.84275	0.0760765	0.0692312	0.0789575	0.080328	0.0900475	0.0884705	0.0778405	0.0795063	0.0800573	0.0245304	0.0266269	0.0235838	0.0359149	0.0134132	0.0190516	0.0265333	0.0242363	0.302737	0.0324225	0.0309862	0.0893111	0.0277721	0.0365888	0.0434162	0.542314
0.65_686.1669n	686.167	687.174	0.653533	0.0759551	0.0567381	0.126394	0.0851883	0.119859	0.128699	0.066456	0.0581892	0.0896848	0.0940021	0.0969684	0.121649	0.157093	0.0981364	0.118344	0.112619	0.114116	1.27241	0.046859	0.0923077	0.178431	0.0503118	0.0760305	0.0887881	0.990001
9.47_375.2521n	375.252	376.259	9.47142	0.0759284	0.0625654	0.0837379	0.0725654	0.0829446	0.0934768	0.0701873	0.0627705	0.075522	0.0909503	0.094948	0.120616	0.0706669	0.151585	0.0848311	0.111533	0.10359	1.37165	0.0771902	0.0926885	0.0942573	0.105984	0.0614071	0.0863054	1.14278
5.42_747.1405m/z		747.141	5.41893	0.0758457	0.0860777	0.0918095	0.0897456	0.0874004	0.0969551	0.082124	0.0805998	0.0863197	0.193008	0.266776	0.142283	0.167993	0.480633	0.185239	0.235285	0.238745	2.76582	0.0503463	0.142042	0.0866042	0.270166	0.059923	0.121816	1.41122
0.58_167.9231n	167.923	206.886	0.579867	0.075634	0.0639161	0.0734	0.0821298	0.0760375	0.0831893	0.0788657	0.076243	0.0761769	0.0812713	0.106325	0.0692994	0.098874	0.165584	0.0822039	0.0944403	0.0997139	1.30898	0.0685617	0.0837721	0.107004	0.094291	0.0700664	0.0847391	1.1124
13.01_224.0839n	224.084	189.07	13.0083	0.075459	0.0888624	0.145658	0.132913	0.10666	0.0980368	0.122596	0.132901	0.112886	0.0829601	0.0262352	0.0418593	0.0458941	0.0544222	0.0413016	0.0863632	0.0541479	0.47967	0.0666739	0.0494853	0.0646447	0.107582	0.0769158	0.0730603	0.647206
21.34_381.2045m/z		381.204	21.3436	0.0750042	0.0820851	0.0655745	0.0723372	0.0705948	0.098863	0.0844534	0.0825504	0.0789328	0.0767929	0.083954	0.0767254	0.0842439	0.113435	0.0777688	0.0840809	0.0852858	1.08049	0.0856446	0.0959432	0.104078	0.102469	0.0819013	0.0940073	1.19098
11.07_264.1763n	264.176	272.176	11.0672	0.0748824	0.0891821	0.103259	0.0976743	0.0920445	0.079605	0.116548	0.130425	0.0979525	0.0986047	0.0435462	0.0965637	0.0576123	0.0570487	0.051322	0.0959436	0.0715202	0.730152	0.0357511	0.044107	0.0799055	0.0793188	0.103878	0.0685922	0.700259
0.81_494.0042n	494.004	495.009	0.812567	0.0748252	0.0813122	0.0894275	0.102752	0.0964961	0.0921783	0.0889736	0.0691615	0.0868908	0.0636249	0.0600856	0.048329	0.0716905	0.0735071	0.052228	0.0661551	0.0622315	0.716203	0.058015	0.0617168	0.113539	0.079727	0.0385381	0.0703072	0.809144
5.81_268.0745n	268.074	313.081	5.80823	0.074767	0.0698358	0.0568777	0.0599604	0.0564405	0.0621576	0.0732529	0.0729863	0.0657848	0.0645249	0.0845923	0.0572809	0.0682417	0.0977453	0.0617711	0.067686	0.0716917	1.08979	0.0348995	0.0569908	0.0488911	0.0534253	0.0419988	0.0472411	0.718116
1.07_238.9289m/z		238.929	1.07037	0.0747223	0.0785306	0.0849298	0.0849856	0.0839632	0.0750405	0.0818746	0.0715524	0.0794499	0.0896949	0.0971516	0.0967143	0.0927707	0.131446	0.0799827	0.100287	0.0982925	1.23716	0.0510824	0.0562135	0.0663881	0.073046	0.0559249	0.060531	0.761876
5.38_770.0588m/z		770.059	5.38057	0.0746476	0.0765218	0.0862339	0.0867425	0.0838121	0.0859019	0.0775067	0.080227	0.0814492	0.0959227	0.119767	0.115679	0.112507	0.14536	0.101721	0.112058	0.114716	1.40844	0.0673148	0.0993279	0.0946577	0.108855	0.0832921	0.0906896	1.11345
11.26_308.0781m/z		308.078	11.2646	0.0746236	0.0908927	0.153202	0.130059	0.0987806	0.0924362	0.131873	0.123796	0.111958	0.0380791	0.00373344	0.0154685	0.0142987	0.0128097	0.0131801	0.0378756	0.0193493	0.172827	0.0577555	0.0225739	0.0407279	0.0649068	0.0568977	0.0485724	0.433844
23.08_450.7673n	450.767	492.814	23.077	0.0745874	0.0810392	0.096099	0.102187	0.0982088	0.103095	0.0860206	0.0774053	0.0898304	0.111053	0.117499	0.115258	0.115111	0.158135	0.111015	0.121815	0.121412	1.35157	0.0544314	0.0640437	0.0659019	0.063794	0.0554159	0.0607174	0.675912
21.26_593.3747m/z		593.375	21.2557	0.0744779	0.0808673	0.0346931	0.0429021	0.0463711	0.0960327	0.0827601	0.0832132	0.0676647	0.0786712	0.0500019	0.0638059	0.0848466	0.0889347	0.0733495	0.0980537	0.0768091	1.13514	0.0671799	0.0771131	0.0836463	0.0771185	0.0598561	0.0729828	1.07859
22.06_562.5668m/z		562.567	22.0593	0.0744655	0.0776244	0.0908931	0.0971132	0.0930757	0.0948851	0.0796044	0.0801531	0.0859768	0.0988818	0.104014	0.103139	0.107134	0.135106	0.0985251	0.108423	0.107889	1.25486	0.120685	0.142136	0.154942	0.137653	0.114261	0.133935	1.55781
20.92_282.4498m/z		282.45	20.9158	0.0743881	0.0534424	0.0815769	0.0365427	0.0367975	0.0763315	0.0530072	0.0853946	0.0621851	0.0832082	0.0438929	0.0526012	0.116232	0.0883252	0.0695915	0.0661071	0.0742797	1.19449	0.0400212	0.125207	0.0499725	0.038281	0.060148	0.062726	1.0087
5.81_186.0592n	186.059	231.03	5.81372	0.0743336	0.0910127	0.103588	0.110294	0.109013	0.113654	0.0999325	0.0753427	0.0971463	0.0615346	0.0856388	0.0872645	0.10145	0.0962808	0.0929929	0.10911	0.0906103	0.93272	0.0580696	0.0798409	0.0841112	0.0719789	0.0551009	0.0698203	0.718713
0.81_431.0492n	431.049	396.035	0.812567	0.0741838	0.0738399	0.0908564	0.108492	0.093028	0.0957589	0.091413	0.0711045	0.0873346	0.0726004	0.0667981	0.0688915	0.0879552	0.0879222	0.0701648	0.0793693	0.0762431	0.873	0.0762947	0.0622355	0.0790247	0.0698326	0.0394278	0.0653631	0.748421
13.85_391.3356m/z		391.336	13.8528	0.074021	0.0785314	0.166717	0.179989	0.196504	0.217285	0.11252	0.113638	0.142401	0.315269	0.191325	0.229555	0.349225	0.379331	0.311145	0.424954	0.314401	2.20786	0.0823661	0.0630864	0.223159	0.0765905	0.0474688	0.0985342	0.691951
0.06_324.8952n	324.895	307.892	0.0579833	0.0739739	0.0764062	0.0795781	0.0850451	0.0849814	0.072266	0.0777123	0.0597507	0.0762142	0.0926853	0.0954299	0.0896208	0.0974004	0.123995	0.0735488	0.0977394	0.0957743	1.25665	0.0496386	0.0556846	0.0698021	0.0679952	0.0405424	0.0567326	0.744384
13.63_392.3424n	392.342	437.341	13.6335	0.0738444	0.128309	0.261076	0.261461	0.360061	0.380129	0.151937	0.13451	0.218916	0.966232	0.277114	1.09701	0.935439	1.39081	1.15792	2.00702	1.11879	5.11061	0.226433	0.128131	0.306216	0.189013	0.134455	0.19685	0.899202
5.55_523.1512n	523.151	524.159	5.55057	0.0738197	0.169895	0.139875	0.0943817	0.154419	0.13263	0.0933912	0.105039	0.120431	0.0681432	0.0837278	0.129915	0.0825375	0.0712111	0.059364	0.0733294	0.0811754	0.674039	0.0534437	0.0141875	0.0973139	0.0318863	0.0351857	0.0464034	0.38531
21.44_1039.5124m/z		1039.51	21.4368	0.0737703	0.0735521	0.0793156	0.0737344	0.0838773	0.0935775	0.0754486	0.0794971	0.0790966	0.0711291	0.000287164	0.0997181	0.0863118	0.124151	0.0598907	0.0863707	0.0754083	0.95337	0.0356779	0.0605494	0.0338843	0.0588294	0.0487998	0.0475482	0.60114
11.27_878.2792n	878.279	440.147	11.2701	0.0737617	0.0936629	0.173876	0.143781	0.106277	0.0936223	0.149836	0.137013	0.121479	0.0309669	0.00116181	0.00871783	0.00834662	0.0058167	0.00731213	0.0296144	0.0131338	0.108116	0.0454281	0.0129572	0.0274727	0.0503273	0.0436149	0.0359601	0.296019
21.14_629.4964m/z		629.496	21.1407	0.0737432	0.0787555	0.0574819	0.0665091	0.0653066	0.0897881	0.082077	0.081798	0.0744324	0.0614765	0.0711663	0.0794582	0.0734111	0.0950823	0.0676107	0.0750016	0.0747438	1.00418	0.08485	0.102016	0.112097	0.0977884	0.0856824	0.0964868	1.2963
4.95_239.1207n	239.121	501.23	4.95278	0.0737153	0.039329	0.016037	0.0256728	0.0221157	0.0181006	0.0373578	0.0554559	0.035973	0.0786577	0.098096	0.0193196	0.0552766	0.0632125	0.0465417	0.0364376	0.0567917	1.57873	0.0215715	0.0249904	0.0214662	0.0297551	0.0315104	0.0258587	0.718836
1.22_341.0621m/z		341.062	1.22392	0.0736349	0.0604528	0.0862842	0.0731415	0.0826935	0.0898654	0.0687761	0.0575395	0.0740485	0.0923686	0.0654276	0.189539	0.119288	0.0377128	0.0750592	0.0645706	0.0919952	1.24236	0.0485636	0.05852	0.0900541	0.0599812	0.0575466	0.0629331	0.84989
14.68_206.1670n	206.167	189.164	14.6808	0.0735655	0.0871939	0.11861	0.134178	0.134263	0.13572	0.111309	0.0926819	0.11094	0.194662	0.13496	0.209846	0.204305	0.278847	0.189375	0.223223	0.205031	1.84812	0.0774788	0.106941	0.123892	0.104566	0.0986607	0.102308	0.922189
5.75_779.1677n	779.168	802.118	5.74795	0.0735316	0.0701536	0.085608	0.102584	0.0998479	0.107195	0.0749703	0.0457774	0.0824584	0.0318816	0.0724406	0.0385883	0.078333	0.0690338	0.0538962	0.062985	0.0581655	0.705392	0.0825917	0.0343619	0.0997078	0.0208838	0.0109436	0.0496978	0.602701
14.67_555.4102m/z		555.41	14.6699	0.0734871	0.0791295	0.0904167	0.0961384	0.0995741	0.110145	0.0878741	0.0885428	0.0906635	0.121615	0.109445	0.124759	0.127762	0.170222	0.12913	0.131564	0.130643	1.44096	0.0581766	0.0716787	0.0712402	0.0681587	0.0637108	0.066593	0.734508
5.45_596.2460n	596.246	579.243	5.45182	0.0734762	0.113199	0.188205	0.195758	0.169796	0.180696	0.124933	0.0925233	0.142323	0.0533145	0.0294763	0.0489507	0.0601752	0.0321498	0.0430602	0.0603241	0.0467787	0.328679	0.076027	0.0274867	0.125186	0.0321978	0.0756529	0.06731	0.472937
11.27_197.0596n	197.06	205.068	11.2701	0.0734331	0.0849081	0.132921	0.118579	0.0929014	0.0906547	0.11609	0.1128	0.102786	0.0540389	0.0176084	0.0333848	0.0327056	0.0343667	0.0295142	0.0571386	0.0369653	0.359635	0.0703482	0.0427403	0.0594637	0.0781281	0.0676727	0.0636706	0.619449
22.44_199.0126n	199.013	207.018	22.4395	0.0733232	0.0754829	0.108039	0.10112	0.0906159	0.0968601	0.0793091	0.0833086	0.0885074	0.116071	0.121445	0.118663	0.124	0.160971	0.116567	0.125783	0.126214	1.42603	0.074318	0.0904989	0.0931163	0.0830285	0.0755001	0.0832924	0.941078
0.53_73.5317m/z		73.5317	0.529583	0.073164	0.0697522	0.0706035	0.0759332	0.0802384	0.088053	0.0742388	0.0769164	0.0761124	0.0820425	0.0918605	0.0815281	0.0874959	0.112016	0.0842933	0.0874609	0.0895282	1.17626	0.0740604	0.0878701	0.0886945	0.0846391	0.0726098	0.0815748	1.07177
4.85_773.0777m/z		773.078	4.84853	0.0731118	0.0768081	0.0915294	0.0901303	0.0904006	0.092152	0.0782771	0.0731654	0.0831968	0.0879593	0.105261	0.0982416	0.104355	0.122397	0.0917621	0.102124	0.101728	1.22274	0.0705389	0.0820373	0.0966708	0.0856972	0.0680478	0.0805984	0.968768
3.62_487.0364n	487.036	488.044	3.62025	0.0730167	0.105763	0.0722845	0.0763981	0.0711136	0.0715445	0.0930644	0.0663092	0.0786867	0.0413422	0.0554458	0.0379311	0.0468977	0.0430643	0.0375325	0.0458873	0.0440144	0.559363	0.04245	0.027568	0.033552	0.0428865	0.0345667	0.0362047	0.460111
2.58_493.0337n	493.034	494.041	2.58387	0.0730052	0.0450657	0.115647	0.130346	0.0924033	0.159803	0.106544	0.0713887	0.0992754	0.0155247	0.0225593	0.0279159	0.0649845	0.0338569	0.0262847	0.0300271	0.0315933	0.318239	0.128745	0.0374197	0.0732368	0.0249051	0.0111193	0.0550852	0.554873
5.35_521.6445m/z		521.645	5.34757	0.0729354	0.0738516	0.086888	0.0932542	0.0915841	0.0981271	0.0930996	0.0789705	0.0860888	0.0183456	0.0666982	0.0730514	0.0671096	0.0378303	0.0462283	0.065697	0.0535658	0.622215	0.0125532	0.0543597	0.0428328	0.0349796	0.0195687	0.0328588	0.381685
21.73_417.3358m/z		417.336	21.7277	0.072842	0.0773618	0.0674047	0.0704214	0.0688965	0.0982287	0.0794846	0.0770286	0.0764585	0.0740692	0.0720695	0.0712415	0.0769715	0.0986192	0.0716622	0.0785174	0.0775929	1.01484	0.0844323	0.100177	0.111848	0.091497	0.0842321	0.0944371	1.23514
5.84_1104.2130m/z		1104.21	5.84112	0.0727245	0.0866786	0.035344	0.0344434	0.0281424	0.0494214	0.0501803	0.0628227	0.0524697	0.0883314	0.125731	0.0559744	0.0630497	0.271221	0.0856369	0.0961698	0.112302	2.14032	0.000785187	0.0217738	0.00189863	0.0476865	0.00116516	0.0146619	0.279435
0.59_342.9975n	342.997	407.013	0.59225	0.072309	0.0717536	0.0562747	0.0558322	0.0595401	0.0582377	0.0747153	0.0690528	0.0647144	0.0534333	0.0490718	0.0512553	0.054209	0.0746691	0.0497341	0.0543741	0.0552495	0.853743	0.0540071	0.116004	0.0524128	0.0788777	0.0443487	0.0691302	1.06823
10.63_233.0962m/z		233.096	10.6285	0.0719886	0.101196	0.225583	0.218344	0.16603	0.193083	0.150406	0.119744	0.155797	0.0721404	0.0308612	0.0878349	0.0808458	0.0643517	0.0521691	0.0919438	0.0685924	0.440268	0.110232	0.103636	0.170436	0.183505	0.162231	0.146008	0.937169
13.01_297.5539m/z		297.554	13.0138	0.0717575	0.0866836	0.148147	0.130841	0.102712	0.0940116	0.123492	0.126259	0.110488	0.0714183	0.00065713	0.0137265	0.0143574	0.0168723	0.0154263	0.0708658	0.0290462	0.26289	0.0645541	0.0212195	0.0395007	0.103144	0.068572	0.0593981	0.537598
5.72_138.0319n	138.032	139.039	5.72057	0.071694	0.0298457	0.0126556	0.0184736	0.0175862	0.0191718	0.0332784	0.0492994	0.0315006	0.0706224	0.0902338	0.0262826	0.0546174	0.102191	0.0590219	0.0585686	0.0659339	2.0931	0.0245922	0.0341674	0.025456	0.0412656	0.0325388	0.031604	1.00328
6.37_879.1478n	879.148	880.205	6.37302	0.0716574	0.0982372	0.0755865	0.0745451	0.0595558	0.0955308	0.0655152	0.0762545	0.0771103	0.0639429	0.0896924	0.0285159	0.131428	0.523748	0.165642	0.134139	0.162444	2.10664	0.0075995	0.00786204	0.0265273	0.0178026	0.0104953	0.0140573	0.182302
19.90_530.4695n	530.469	575.413	19.9012	0.0714244	0.0818486	0.0835324	0.0888096	0.0865247	0.0923226	0.0817774	0.0793269	0.0831958	0.094937	0.101979	0.0996843	0.103647	0.136296	0.0981648	0.103708	0.105488	1.26795	0.0593449	0.0737189	0.073549	0.0725674	0.0580576	0.0674476	0.810708
4.82_157.0530n	157.053	180.042	4.81565	0.0713943	0.0724887	0.0909416	0.0937913	0.0912628	0.0965605	0.0797912	0.0716529	0.0834854	0.0741155	0.0925222	0.0804776	0.0964542	0.104367	0.0828029	0.0913879	0.0888752	1.06456	0.0758778	0.0839039	0.108831	0.0793805	0.0656729	0.0827333	0.990991
1.59_261.9828n	261.983	284.975	1.59128	0.0713685	0.0809688	0.0729964	0.0708369	0.0719199	0.0668517	0.0872809	0.0606689	0.0728615	0.0954018	0.0915651	0.245331	0.0874613	0.110261	0.075334	0.103136	0.115499	1.58518	0.050787	0.0530047	0.0479096	0.0580045	0.0570435	0.0533499	0.732209
13.28_235.1694m/z		235.169	13.2825	0.0713462	0.0697275	0.0597617	0.0625175	0.0597311	0.0736482	0.0706996	0.0677104	0.0668928	0.0667718	0.068658	0.0685278	0.0688904	0.091745	0.0702349	0.0721894	0.072431	1.08279	0.0544596	0.0627079	0.0642743	0.0612119	0.0522301	0.0589767	0.881661
1.45_188.0707m/z		188.071	1.4487	0.0711975	0.108042	0.17879	0.142609	0.127543	0.13972	0.145172	0.0680753	0.122644	0.09645	0.117872	0.313841	0.166596	0.110951	0.109246	0.123925	0.148412	1.2101	0.151178	0.132653	0.14567	0.0936043	0.10884	0.126389	1.03054
23.02_400.7887n	400.789	408.789	23.0167	0.0710553	0.0730357	0.086483	0.0926425	0.0875852	0.0951091	0.0786221	0.0719555	0.082061	0.0970278	0.104118	0.0993709	0.104211	0.135673	0.0965266	0.109339	0.106609	1.29915	0.0561091	0.0660187	0.0702721	0.0674824	0.0576449	0.0635054	0.773881
21.36_977.3876m/z		977.388	21.36	0.071025	0.0799036	0.105978	0.0701817	0.0901594	0.0880267	0.0837998	0.0735943	0.0828336	0.0906242	0.138478	0.132264	0.0786452	0.0030151	0.131047	0.115114	0.0984555	1.18859	0.0402841	0.074867	0.0581985	0.0366446	0.0433059	0.05066	0.611588
3.77_269.0509n	269.051	539.118	3.7738	0.0710056	0.094666	0.100206	0.100023	0.0865274	0.116249	0.0886626	0.102869	0.095026	0.0796968	0.105067	0.0803588	0.0964438	0.228297	0.103716	0.125046	0.116946	1.23068	0.0291641	0.060807	0.0606436	0.095542	0.0346518	0.0561617	0.591014
4.82_741.1424m/z		741.142	4.82113	0.0709255	0.072023	0.0921278	0.0938449	0.094408	0.0948798	0.077244	0.0717774	0.0834038	0.0699065	0.091139	0.0786957	0.0989512	0.0997856	0.0835041	0.0912691	0.0876073	1.0504	0.0672919	0.0710263	0.0871318	0.0616611	0.0515368	0.0677296	0.812068
3.66_352.0823n	352.082	394.116	3.66408	0.0709051	0.196743	0.0439136	0.045468	0.0509908	0.0434249	0.137663	0.197712	0.0983525	0.127969	0.207058	0.704403	0.131911	0.139052	0.108676	0.202767	0.231691	2.35572	0.0603401	0.0135057	0.0149309	0.0446614	0.0689603	0.0404797	0.411577
0.98_212.0010n	212.001	446.991	0.982567	0.0708845	0.0847801	0.0646026	0.0799318	0.0854787	0.0853083	0.079663	0.0803351	0.078873	0.121542	0.109195	0.0790346	0.103826	0.140054	0.105019	0.136619	0.113613	1.44045	0.0854492	0.111875	0.108946	0.132121	0.0905361	0.105785	1.34121
11.98_320.6715n	320.671	334.683	11.9829	0.0707901	0.0851934	0.0988835	0.0961822	0.104486	0.108335	0.101398	0.0909709	0.0945299	0.190809	0.115638	0.227091	0.169672	0.225557	0.174516	0.215068	0.188336	1.99234	0.0793255	0.127206	0.112337	0.10773	0.131382	0.111596	1.18054
10.17_486.3342n	486.334	487.341	10.1678	0.0707151	0.0384755	0.0889993	0.117294	0.101424	0.106181	0.0863176	0.0918236	0.0876538	0.437478	0.0660514	0.267251	0.287916	0.276107	0.257097	0.573888	0.309398	3.52978	0.0864714	0.0823573	0.134291	0.046373	0.0464873	0.079196	0.90351
5.79_552.0944n	552.094	560.12	5.79178	0.0706692	0.0785226	0.0520321	0.0602655	0.0599323	0.0506955	0.0664129	0.06851	0.06338	0.0880985	0.100711	0.114691	0.0939475	0.0970673	0.0865434	0.0884628	0.095646	1.50909	0.0338575	0.0474007	0.0501009	0.0534269	0.0340539	0.043768	0.690564
22.01_1168.2920n	1168.29	1182.31	22.0124	0.0705852	0.0805445	0.0121521	0.0845981	0.0888638	0.072754	0.088808	0.0871225	0.0731785	0.0378196	0.101252	0.057849	0.0725441	0.141057	0.0172981	0.103469	0.0758983	1.03717	0.0482043	0.0273917	0.0396558	0.0743097	0.0436941	0.0466511	0.637497
21.21_405.2914m/z		405.291	21.2119	0.0705232	0.0721737	0.0491456	0.0568982	0.0568593	0.085771	0.0758507	0.0752863	0.0678135	0.0638405	0.064821	0.0639711	0.0693985	0.0933818	0.065435	0.0749208	0.0708241	1.0444	0.060818	0.0687931	0.0742715	0.0698924	0.0612105	0.0669971	0.987961
10.05_602.3144n	602.314	585.311	10.0526	0.070502	0.0790988	0.121701	0.146969	0.128225	0.142279	0.114102	0.105352	0.113529	0.243611	0.133197	0.170476	0.241423	0.296127	0.235011	0.280873	0.228674	2.01424	0.0622781	0.0710794	0.125225	0.0637858	0.0634314	0.07716	0.679652
21.95_429.3739m/z		429.374	21.9483	0.0704022	0.0801969	0.129204	0.117398	0.114899	0.106475	0.086488	0.0766393	0.0977129	0.0742016	0.174077	0.0895526	0.0604181	0.0152117	0.138541	0.0774594	0.089923	0.920278	0.0683526	0.169667	0.155977	0.139378	0.0620186	0.119079	1.21866
21.48_552.4025m/z		552.402	21.4807	0.0703119	0.0684909	0.104296	0.114333	0.110237	0.129137	0.091082	0.0689151	0.0946003	0.100153	0.0808691	0.101827	0.0971233	0.12619	0.103947	0.134784	0.106413	1.12487	0.123122	0.116512	0.124824	0.127697	0.0882241	0.116076	1.22701
22.29_1378.9695m/z		1378.97	22.291	0.0700469	0.0714422	0.0545424	0.0578107	0.0750055	0.0393731	0.0650067	0.0749894	0.0635271	0.034344	0.0830435	0.0803266	0.0860262	0.0976283	0.0630046	0.0842792	0.0755218	1.18881	0.0858682	0.0670992	0.0636072	0.110467	0.0804219	0.0814927	1.2828
2.76_307.1022m/z		307.102	2.75933	0.0699179	0.0223284	0.0671765	0.0681632	0.0733337	0.0735824	0.0562847	0.0748004	0.0631984	0.175245	0.159725	0.136986	0.174395	0.143942	0.13362	0.128049	0.15028	2.37791	0.0428738	0.0908498	0.0793837	0.0553522	0.0600071	0.0656933	1.03948
14.70_660.4888m/z		660.489	14.7027	0.0698988	0.0734469	0.0659099	0.0706159	0.0682775	0.0808112	0.0668947	0.0772257	0.0716351	0.0621985	0.076841	0.0591778	0.0665061	0.0816736	0.0679496	0.06476	0.0684438	0.955451	0.0605437	0.0646884	0.0630934	0.0636535	0.0542403	0.0612439	0.854942
4.01_677.0756n	677.076	678.032	4.00955	0.0698672	0.0523958	0.00803081	0.00958026	0.0178529	0.0108304	0.0622947	0.0552452	0.0357622	0.0927772	0.12277	0.0287758	0.0546115	0.176599	0.0494349	0.0537413	0.0826727	2.31174	0.00554386	0.0238345	0.0174574	0.014276	0.00768061	0.0137585	0.384722
11.83_288.2454n	288.245	289.253	11.8348	0.0697259	0.0567758	0.121784	0.118421	0.0970476	0.0995503	0.102342	0.120478	0.0982656	0.0712418	0.0251873	0.0491829	0.0502595	0.0427237	0.038931	0.0670446	0.0492244	0.500932	0.0453131	0.0305395	0.063361	0.0619573	0.0529327	0.0508207	0.517177
5.92_492.1288m/z		492.129	5.91795	0.0696937	0.10405	0.0574458	0.0455662	0.0376239	0.0867779	0.0497674	0.0728181	0.0654679	0.189876	0.152265	0.0617522	0.124347	0.567607	0.205836	0.193827	0.213644	3.26334	0.0201731	0.0239207	0.0143497	0.0618905	0.00768868	0.0256045	0.3911
2.44_271.0516n	271.052	272.059	2.43578	0.0696555	0.167704	0.0528366	0.0491695	0.0492822	0.0511621	0.10925	0.123005	0.084008	0.0447212	0.0609817	0.638905	0.0509227	0.0211509	0.0285255	0.0462777	0.127355	1.51599	0.04098	0.0249965	0.0159533	0.0299968	0.0327071	0.0289267	0.344333
2.33_402.1106n	402.111	409.111	2.32605	0.0696285	0.112628	0.0737528	0.094886	0.0737478	0.0777462	0.120004	0.114056	0.0920562	0.0884677	0.130356	0.231373	0.10266	0.208311	0.104743	0.124175	0.141441	1.53646	0.0797333	0.0358753	0.0545799	0.0673327	0.0620815	0.0599205	0.650912
12.79_406.3236n	406.324	407.331	12.789	0.0696194	0.0783594	0.153016	0.161995	0.206426	0.21874	0.0866538	0.116802	0.136452	0.464882	0.163785	0.259797	0.587397	0.332707	0.369914	0.576933	0.393631	2.88477	0.0672547	0.0323227	0.199229	0.0380449	0.0211874	0.0716078	0.524786
0.60_331.0799n	331.08	296.066	0.598517	0.0695441	0.131786	0.131866	0.0903768	0.148452	0.142151	0.0692625	0.0584919	0.105241	0.104767	0.079661	0.234699	0.158975	0.134114	0.153014	0.151906	0.145305	1.38069	0.0739306	0.0994109	0.141039	0.0723787	0.0480244	0.0869566	0.82626
14.36_588.3039n	588.304	633.307	14.3573	0.0695075	0.0987615	0.138461	0.152418	0.15207	0.170319	0.122657	0.0950212	0.124902	0.217534	0.14929	0.21723	0.224905	0.28911	0.22108	0.268569	0.226817	1.81596	0.0773275	0.0897553	0.13044	0.100422	0.0967939	0.0989479	0.792204
7.34_774.1996n	774.2	775.207	7.34372	0.0694701	0.156778	0.130357	0.189124	0.183181	0.135323	0.133772	0.107688	0.138212	0.0349906	0.0327794	0.0476211	0.0663613	0.0441112	0.0423588	0.0383298	0.0437932	0.316856	0.0460578	0.0627111	0.12991	0.0654237	0.0592856	0.0726777	0.525843
22.82_128.4313n	128.431	161.465	22.8248	0.0694675	0.0728672	0.0801003	0.0845406	0.0818858	0.0901889	0.0752519	0.0719282	0.0782788	0.0882223	0.0927038	0.0892833	0.094857	0.11938	0.0865082	0.0950755	0.0951472	1.21549	0.0764796	0.0847761	0.0894223	0.083943	0.071533	0.0812308	1.03771
21.98_778.9868n	778.987	786.022	21.9831	0.0693672	0.0678076	0.0112864	0.0420779	0.0659046	0.0320001	0.0638314	0.0715423	0.0529772	0.0145397	0.0776368	0.0952887	0.0725118	0.121102	0.037502	0.0968515	0.0736333	1.38991	0.0278582	0.0109696	0.0172202	0.0540245	0.0256359	0.0271417	0.512328
7.74_280.1075n	280.108	313.143	7.73862	0.0693317	0.0864888	0.178124	0.166448	0.132815	0.132381	0.120003	0.0955582	0.122644	0.0517271	0.0158723	0.0475135	0.0468749	0.0332709	0.0335289	0.067702	0.0423557	0.345355	0.108749	0.0702247	0.12151	0.105999	0.102197	0.101736	0.829523
20.55_290.1644n	290.164	323.198	20.5483	0.0692664	0.0820719	0.0717252	0.0783325	0.0754911	0.10162	0.0854905	0.0835599	0.0809447	0.0928704	0.0697762	0.0777791	0.109002	0.128944	0.094491	0.110789	0.0976644	1.20656	0.0665676	0.0741597	0.106848	0.0769391	0.071391	0.0791811	0.978212
3.80_408.1763n	408.176	453.173	3.8012	0.0691169	0.0729488	0.0938993	0.123159	0.076205	0.0817403	0.0913696	0.0475705	0.0820012	0.14336	0.0336645	0.181115	0.12155	0.196939	0.177113	0.195966	0.149958	1.82873	0.0928931	0.115941	0.082284	0.0460967	0.0406268	0.0755684	0.921552
6.48_346.1765n	346.176	347.185	6.48275	0.069049	0.0778842	0.211995	0.23788	0.226949	0.278632	0.134299	0.0681194	0.163101	0.0717687	0.0335365	0.0886827	0.105264	0.034517	0.0586279	0.0971132	0.06993	0.428753	0.106778	0.148045	0.378758	0.10815	0.171326	0.182611	1.11962
4.01_528.0233n	528.023	511.02	4.00955	0.068934	0.0636756	0.0140038	0.0174666	0.0206508	0.0121466	0.070001	0.0583638	0.0406553	0.0932128	0.111227	0.0485061	0.0593708	0.175381	0.062336	0.0714186	0.0887788	2.1837	0.0131131	0.0374142	0.0104369	0.0258813	0.0169542	0.0207599	0.510633
22.29_645.5005m/z		645.5	22.291	0.0689154	0.0678741	0.0616771	0.0680337	0.0614886	0.0754719	0.0648775	0.0729019	0.067655	0.0670109	0.070439	0.0693668	0.0720829	0.0979149	0.0657772	0.0765172	0.0741584	1.09613	0.0918752	0.115382	0.107758	0.102035	0.0920409	0.101818	1.50496
8.20_863.2088n	863.209	864.213	8.20465	0.0688751	0.0823496	0.0491372	0.0490549	0.0640949	0.0700089	0.0541587	0.036608	0.0592859	0.0391541	0.0498102	0.0343194	0.0611642	0.132704	0.0462199	0.0524371	0.0594013	1.00195	0.0640699	0.0453969	0.0326145	0.0212944	0.0166825	0.0360116	0.607423
1.06_193.9298m/z		193.93	1.0594	0.0688165	0.072952	0.0755766	0.0754583	0.0747883	0.0651282	0.0758501	0.0618446	0.0713018	0.0750424	0.0789133	0.0807126	0.0774906	0.113465	0.0612685	0.0843533	0.0816066	1.14452	0.0478441	0.0491159	0.0642641	0.0697984	0.0485454	0.0559136	0.784182
19.63_383.3637m/z		383.364	19.6271	0.0687002	0.0427049	0.043324	0.0440698	0.0102391	0.0504	0.03844	0.0375607	0.0419298	0.0516675	0.0668433	0.0558334	0.0138903	0.0861295	0.065563	0.0608561	0.0572547	1.36549	0.0541462	0.0645385	0.0633496	0.0598451	0.0197349	0.0523229	1.24787
22.40_460.4150m/z		460.415	22.3981	0.0684976	0.0552603	0.0300966	0.068584	0.0261552	0.0680594	0.0816122	0.108782	0.063381	0.0897719	0.0852226	0.0167809	0.120328	0.190613	0.321307	0.139346	0.137624	2.17138	0.0732571	0.0154011	0.0625657	0.374715	0.128258	0.130839	2.06433
2.64_522.1606m/z		522.161	2.64413	0.0683969	0.06953	0.0249326	0.0434519	0.0275307	0.0227325	0.0629164	0.0934585	0.0516187	0.118935	0.105926	0.0321084	0.093384	0.0886679	0.0753852	0.0811937	0.0850857	1.64835	0.0169301	0.0182853	0.0285858	0.0138946	0.0264795	0.0208351	0.403634
2.39_540.1675n	540.168	604.151	2.38647	0.0681592	0.0659196	0.068228	0.0610236	0.067098	0.0704466	0.0669954	0.0700246	0.0672369	0.0816031	0.0838742	0.0950704	0.0852313	0.06107	0.067181	0.0815884	0.0793741	1.18051	0.0477191	0.0344533	0.0472407	0.043545	0.0300771	0.040607	0.60394
18.68_582.4311n	582.431	605.413	18.6839	0.0679843	0.0746599	0.068724	0.073584	0.0706359	0.0870619	0.0778665	0.0767402	0.0746571	0.0773464	0.0830833	0.0771089	0.0837199	0.107308	0.0762965	0.0844298	0.0841847	1.12762	0.0789309	0.0913452	0.0929033	0.0997485	0.0770611	0.0879978	1.17869
11.08_443.1393m/z		443.139	11.0836	0.0679587	0.0810324	0.104161	0.0936199	0.0922163	0.0625813	0.116504	0.134713	0.0940983	0.0881972	0.0220225	0.0739109	0.0332318	0.0219344	0.0262213	0.0689895	0.0477868	0.507839	0.0330003	0.0388664	0.0853652	0.0841923	0.116653	0.0716155	0.761071
22.46_186.9814m/z		186.981	22.4626	0.0679433	0.0708732	0.0922555	0.0928607	0.0859953	0.09077	0.0738	0.0717349	0.0807791	0.100241	0.104655	0.0993	0.104041	0.133537	0.0971144	0.105077	0.106281	1.3157	0.0782166	0.091923	0.100143	0.0881417	0.0779177	0.0872685	1.08033
22.12_399.2168m/z		399.217	22.124	0.06794	0.0727607	0.0612323	0.0760786	0.0725305	0.0981485	0.0737791	0.0749892	0.0746824	0.0810263	0.0821529	0.0808755	0.0824221	0.109426	0.0721281	0.0852316	0.0847518	1.13483	0.055154	0.0708511	0.0744765	0.0705706	0.058391	0.0658886	0.882252
22.28_1323.8564m/z		1323.86	22.2849	0.0679263	0.0678459	0.0496529	0.0632824	0.0680106	0.0723589	0.067134	0.0738815	0.0662616	0.0236158	0.0542299	0.0557841	0.0356453	0.070568	0.0424108	0.0519262	0.04774	0.720478	0.0453935	0.0255517	0.0362825	0.0685691	0.0310438	0.0413681	0.624315
2.76_438.2329m/z		438.233	2.75933	0.0677727	0.00712884	0.0677682	0.0674475	0.0754956	0.0753661	0.0523969	0.0700464	0.0604278	0.14192	0.149147	0.108379	0.151432	0.142829	0.12882	0.125295	0.135403	2.24074	0.0423266	0.0938405	0.0827305	0.047123	0.0803762	0.0692794	1.14648
2.85_471.1734n	471.173	472.181	2.84702	0.0677507	0.0191698	0.084461	0.079845	0.0672726	0.075329	0.0509643	0.0387374	0.0604412	0.0526882	0.042253	0.0538566	0.112078	0.0427195	0.0514407	0.0468414	0.0574111	0.949866	0.0321428	0.0417866	0.0568534	0.0201245	0.147113	0.059604	0.986148
5.01_625.0505n	625.051	633.056	5.00757	0.0677127	0.0699052	0.0666333	0.0664213	0.0668453	0.0680322	0.0672775	0.0724628	0.0681613	0.0553009	0.0775651	0.0624812	0.0654734	0.0807841	0.0637619	0.073645	0.0684302	1.00395	0.0254703	0.0533632	0.0522903	0.0622517	0.0369096	0.046057	0.675706
14.37_536.2826n	536.283	569.316	14.3737	0.0676767	0.0993381	0.148175	0.159468	0.161975	0.17225	0.123331	0.0958927	0.128513	0.24176	0.156128	0.227164	0.243962	0.313599	0.235864	0.293625	0.244586	1.9032	0.0931247	0.107946	0.157431	0.119641	0.111317	0.117892	0.917353
0.99_460.1808m/z		460.181	0.98805	0.0675373	0.0604132	0.0535989	0.073685	0.0912459	0.112847	0.076333	0.0937174	0.0786722	0.233564	0.245019	0.0936245	0.22145	0.175514	0.24317	0.256844	0.209884	2.66782	0.242677	0.44166	0.306881	0.2835	0.244443	0.303832	3.862
9.61_428.1106n	428.111	429.118	9.614	0.0675145	0.0690429	0.0744281	0.0774691	0.0792863	0.080705	0.0699729	0.072665	0.0738855	0.0827956	0.0911608	0.0812935	0.0948983	0.116653	0.0918791	0.0900261	0.0926724	1.25427	0.075795	0.0862277	0.0835696	0.0820252	0.0748719	0.0804979	1.0895
14.39_380.3291m/z		380.329	14.3902	0.0674471	0.0721266	0.0743076	0.0795394	0.0787023	0.0899782	0.0716473	0.0756332	0.0761727	0.087523	0.083952	0.084526	0.0912404	0.115463	0.0879341	0.0941994	0.0921197	1.20935	0.100042	0.11411	0.113253	0.111486	0.0988577	0.10755	1.41192
14.10_423.0172n	423.017	424.025	14.0996	0.0672387	0.0601452	0.0314713	0.03264	0.0381734	0.0256756	0.0596944	0.119787	0.0543532	0.0627313	0.045568	0.0159708	0.0272562	0.036823	0.0292794	0.0391938	0.0366889	0.675009	0.00735788	0.0237687	0.0197104	0.0406928	0.0353738	0.0253807	0.466959
22.13_693.4573m/z		693.457	22.1301	0.0671711	0.0715837	0.0747724	0.0711346	0.0675905	0.0822457	0.0723536	0.0746866	0.0726923	0.0822085	0.0770991	0.081726	0.0847112	0.109486	0.0848726	0.0823842	0.0860696	1.18403	0.0920083	0.126316	0.126776	0.0982512	0.0818055	0.105031	1.44488
11.88_518.3241m/z		518.324	11.8787	0.0671138	0.0838572	0.125056	0.169658	0.146854	0.14997	0.191587	0.0824914	0.127073	0.204159	0.292373	0.193051	0.333543	0.178015	0.1829	0.239874	0.231988	1.82562	0.292904	0.286096	0.327972	0.239346	0.193236	0.267911	2.10831
14.10_226.1025n	226.102	191.082	14.0996	0.0670545	0.0618874	0.0393266	0.0418702	0.0444629	0.0366873	0.0637442	0.118488	0.0591902	0.0667652	0.0471319	0.0240404	0.0365983	0.0474432	0.037135	0.0512608	0.0443393	0.749098	0.0123896	0.0291948	0.0302335	0.0495164	0.0420114	0.0326692	0.551935
5.35_387.0440m/z		387.044	5.35305	0.0670347	0.068228	0.0758874	0.0788221	0.0767123	0.0805523	0.0727726	0.0682713	0.0735351	0.0654569	0.0905526	0.0882582	0.0874408	0.0997682	0.0742843	0.0855293	0.08447	1.1487	0.0536418	0.0771701	0.075556	0.0757825	0.0575297	0.067936	0.923859
10.90_454.2717n	454.272	455.279	10.9027	0.0670109	0.075147	0.06905	0.091775	0.0435973	0.0446059	0.147931	0.0720463	0.0763954	0.210909	0.0999934	0.162952	0.18461	0.42647	0.141367	0.171879	0.19974	2.61455	0.0309647	0.0727135	0.0180732	0.0543408	0.0180004	0.0388185	0.508126
4.82_1272.2342n	1272.23	1286.25	4.82113	0.066996	0.0697969	0.0899851	0.0962705	0.0951048	0.100524	0.0811375	0.0597644	0.0824474	0.0451165	0.0751779	0.057778	0.0848626	0.0657068	0.0673647	0.0758566	0.067409	0.8176	0.0588571	0.0552566	0.0964475	0.0402076	0.0318417	0.0565221	0.685553
1.27_531.1500n	531.15	532.159	1.27323	0.0669826	0.0568686	0.0457111	0.0544743	0.0542443	0.0578472	0.065617	0.0450237	0.0558461	0.0482102	0.068124	0.0677099	0.0508854	0.0389392	0.0312573	0.036557	0.0488119	0.874042	0.0415903	0.0463405	0.0750977	0.0367112	0.0504539	0.0500387	0.896011
22.49_396.7434n	396.743	410.76	22.4903	0.066644	0.0647755	0.0354323	0.05082	0.0592628	0.0691661	0.0602655	0.06692	0.0591608	0.0448467	0.0564501	0.0533514	0.0577441	0.0671188	0.0377576	0.0622639	0.0542189	0.916468	0.0357742	0.0395603	0.0437459	0.0454887	0.0360157	0.040117	0.678101
21.69_376.2472m/z		376.247	21.6947	0.0666274	0.0725653	0.0556173	0.059676	0.0615927	0.089262	0.0735794	0.0702942	0.0686518	0.0625549	0.0620417	0.06328	0.0658874	0.0901447	0.0640813	0.0695806	0.0682244	0.993774	0.0552632	0.0621619	0.0702452	0.061901	0.0530995	0.0605342	0.881756
6.89_115.0543m/z		115.054	6.88863	0.0665023	0.0715029	0.0777956	0.0798986	0.0778493	0.0860618	0.0722006	0.0688999	0.0750889	0.0843812	0.0873881	0.0818908	0.0962445	0.114004	0.0871063	0.0975905	0.0926579	1.23398	0.0722357	0.0785936	0.0908865	0.0832118	0.0682339	0.0786323	1.04719
5.62_552.2010m/z		552.201	5.6218	0.0662625	0.108141	0.201209	0.170513	0.166064	0.162392	0.119087	0.0732012	0.133359	0.0600147	0.0275836	0.0688378	0.0533889	0.0529911	0.0508377	0.0732838	0.0552768	0.414497	0.185231	0.0613969	0.101829	0.0473766	0.0566879	0.0905042	0.678652
0.79_252.1311n	252.131	291.088	0.785167	0.0661764	0.0724605	0.0643633	0.0445384	0.0673699	0.0793844	0.0513904	0.0568862	0.0628212	0.110713	0.0765821	0.113269	0.110718	0.117047	0.10726	0.103016	0.105515	1.67961	0.0406636	0.140676	0.109512	0.0905888	0.0712895	0.0905459	1.44133
9.01_288.2897m/z		288.29	9.00527	0.0661343	0.083133	0.101356	0.103433	0.104577	0.0906238	0.000880699	0.0749643	0.0781377	0.0132928	0.0279893	0.00111794	0.00335143	0.189619	0.00113325	0.000965214	0.0339241	0.434158	0.11766	0.13461	0.161141	0.00559825	0.119656	0.107733	1.37876
21.22_236.1316m/z		236.132	21.2229	0.0661311	0.0682955	0.063024	0.0705935	0.0736956	0.0882809	0.0752043	0.0675011	0.0715907	0.0812573	0.0826694	0.0975938	0.0926681	0.103356	0.0898323	0.0947621	0.0917341	1.28137	0.0538659	0.0689383	0.0670988	0.0732364	0.0583721	0.0643023	0.898193
0.60_314.0764m/z		314.076	0.6042	0.0660619	0.0915952	0.0909683	0.0567156	0.086327	0.0964332	0.0620928	0.0600192	0.0762766	0.0612698	0.0537157	0.158582	0.0598634	0.0657227	0.0635651	0.0628145	0.0750762	0.984262	0.0743855	0.126145	0.063454	0.0628101	0.0387676	0.0731125	0.958517
4.83_928.1779m/z		928.178	4.8321	0.0660053	0.0690152	0.0835745	0.09039	0.0860421	0.0881103	0.0762998	0.061011	0.077556	0.0591901	0.0768673	0.0715556	0.0868395	0.0846518	0.0692105	0.0799898	0.0754721	0.97313	0.0555759	0.056141	0.0839189	0.0469306	0.0375893	0.0560311	0.72246
20.84_289.2074m/z		289.207	20.8391	0.0659947	0.0760818	0.0736962	0.0765365	0.0790042	0.104164	0.0826377	0.0742976	0.0790515	0.0782301	0.0731005	0.074585	0.0808928	0.0967603	0.0744997	0.0858091	0.0805539	1.01901	0.0521048	0.0609924	0.0725271	0.068033	0.0591331	0.0625581	0.791358
7.23_828.3035n	828.303	829.311	7.23412	0.0658916	0.0735746	0.0699123	0.0641579	0.0699799	0.064455	0.0837119	0.0676623	0.0699182	0.0453347	0.0335933	0.0190314	0.055373	0.0311804	0.0404217	0.0439209	0.0384079	0.549327	0.0516901	0.0239343	0.0819817	0.0219884	0.0434527	0.0446094	0.638023
5.51_495.1825m/z		495.183	5.51208	0.0658899	0.0941386	0.132473	0.131384	0.115675	0.120004	0.0929869	0.0641222	0.102084	0.0594872	0.0224523	0.0714735	0.0542275	0.0675938	0.0613341	0.0748493	0.0587739	0.57574	0.131992	0.0514176	0.0616699	0.0305691	0.0389711	0.062924	0.616393
22.90_244.4142m/z		244.414	22.8961	0.0658821	0.0681775	0.0816273	0.0853497	0.0805157	0.0882339	0.0730373	0.0700976	0.0766151	0.0897357	0.0962245	0.0921863	0.0959666	0.12176	0.0883605	0.0970569	0.0973272	1.27034	0.0725192	0.0864407	0.0887261	0.0849435	0.0726026	0.0810464	1.05784
22.92_157.9550m/z		157.955	22.918	0.0658636	0.0684767	0.0725985	0.0781714	0.07838	0.0852573	0.0713069	0.0670989	0.0733942	0.0802284	0.083437	0.0814545	0.0849903	0.107305	0.0793283	0.086319	0.0861518	1.17382	0.0737079	0.0841346	0.0916641	0.0877199	0.0721655	0.0818784	1.1156
0.54_448.8859n	448.886	413.872	0.535067	0.0657339	0.0549619	0.0660551	0.0663007	0.0728764	0.0740039	0.0615746	0.0585665	0.0650091	0.103542	0.126444	0.0969968	0.12293	0.0998859	0.0931424	0.0931023	0.105149	1.61745	0.0608389	0.0813176	0.0791297	0.0901352	0.107542	0.0837928	1.28894
21.26_421.3139m/z		421.314	21.2612	0.0656461	0.0641351	0.0494999	0.0538855	0.0513509	0.0830276	0.0711545	0.0717169	0.0638021	0.063411	0.0638069	0.0575622	0.0658351	0.0844275	0.0657175	0.0680758	0.0669766	1.04976	0.0614148	0.0594416	0.0669326	0.0721231	0.0512367	0.0622298	0.975357
21.75_1072.7440m/z		1072.74	21.7497	0.0656282	0.0577309	0.0371806	0.0356938	0.0361453	0.0547796	0.0557296	0.0694276	0.0515394	0.0357858	0.0290373	0.0486839	0.0483238	0.061004	0.0441042	0.0548706	0.0459728	0.891993	0.0584241	0.0555125	0.0583738	0.0615628	0.0508181	0.0569382	1.10475
2.58_443.0616n	443.062	485.141	2.58387	0.0656073	0.0672905	0.037893	0.0442638	0.0341409	0.0492629	0.0479961	0.058507	0.0506202	0.0699316	0.0649286	0.0313176	0.0615493	0.10558	0.0641504	0.0548413	0.0646141	1.27645	0.0224898	0.0165187	0.0334102	0.0182035	0.0203959	0.0222036	0.438632
22.26_637.3978m/z		637.398	22.2551	0.0655596	0.0713272	0.0463995	0.0458727	0.0451089	0.0780494	0.0742031	0.0707022	0.0621528	0.0461218	0.0491793	0.0515323	0.0528454	0.058664	0.0419454	0.0540867	0.050625	0.814524	0.065797	0.0782612	0.0884153	0.0776706	0.0703829	0.0761054	1.22449
9.94_472.3502m/z		472.35	9.93755	0.0654154	0.0602284	0.143964	0.191843	0.163567	0.178818	0.108908	0.12333	0.129509	0.34829	0.134468	0.171649	0.339225	0.38853	0.353351	0.439015	0.310647	2.39864	0.0637148	0.076438	0.207477	0.0563357	0.0364228	0.0880777	0.680088
19.90_331.1526n	331.153	332.145	19.9012	0.0653884	0.0441183	0.0689485	0.0717263	0.076783	0.096525	0.0672165	0.0636823	0.0692985	0.0260933	0.0679938	0.0216377	0.0312197	0.0344318	0.0198128	0.0191628	0.0314788	0.45425	0.0487364	0.0685683	0.0789208	0.0483449	0.0483373	0.0585816	0.845351
2.33_474.1316n	474.132	497.122	2.33153	0.065359	0.0839844	0.0946372	0.0869298	0.0868558	0.10004	0.0733426	0.08452	0.0844586	0.114212	0.0840086	0.0802414	0.109454	0.274439	0.131836	0.177854	0.138864	1.64416	0.0422469	0.0288583	0.112155	0.0461249	0.0448776	0.0548526	0.649462
22.07_375.3233m/z		375.323	22.0652	0.0650757	0.0648904	0.0565016	0.0511443	0.0507444	0.0865038	0.0677173	0.0650525	0.0634538	0.0627878	0.0568764	0.0606642	0.0618602	0.0758529	0.0622852	0.0576316	0.0625655	0.986001	0.0456349	0.0701808	0.0632631	0.049291	0.043458	0.0543655	0.856774
5.41_1051.2539m/z		1051.25	5.41345	0.0648631	0.0731823	0.0525004	0.0541086	0.0581956	0.0549255	0.0759722	0.0685859	0.0627917	0.0638103	0.0968365	0.0842557	0.0671636	0.086698	0.0508384	0.0728221	0.0746321	1.18857	0.0395553	0.0247001	0.0251934	0.0258483	0.0280261	0.0286646	0.456503
22.72_318.8202n	318.82	341.809	22.7151	0.0647441	0.07048	0.0831946	0.0896431	0.0821514	0.0925831	0.0753589	0.0663976	0.0780691	0.0936398	0.0984626	0.0967782	0.0988037	0.129139	0.0918783	0.103104	0.101686	1.30252	0.0527669	0.0600685	0.0609705	0.059566	0.0503505	0.0567445	0.726849
2.33_368.1117n	368.112	369.118	2.33153	0.0647323	0.10192	0.0587368	0.0751609	0.0566779	0.0570013	0.111265	0.110178	0.079459	0.0658732	0.108824	0.194995	0.0883957	0.171056	0.0866555	0.0943136	0.115731	1.45648	0.0765761	0.0315804	0.0389118	0.0552634	0.0686742	0.0542012	0.682128
14.19_484.3421m/z		484.342	14.1873	0.0646842	0.0546402	0.063857	0.0858411	0.0611708	0.0482216	0.122819	0.0684066	0.0712051	0.185826	0.154934	0.188096	0.2331	0.50146	0.140862	0.176001	0.225754	3.17048	0.0294523	0.0523194	0.0365531	0.0479916	0.0118623	0.0356357	0.500466
0.54_208.9657n	208.966	241.999	0.535067	0.0646577	0.0557682	0.0678912	0.0680034	0.0725527	0.0788545	0.0622449	0.0658794	0.0669815	0.0961104	0.112399	0.0899964	0.107161	0.102618	0.0884024	0.0866379	0.097618	1.45739	0.0804023	0.109153	0.105269	0.110168	0.11489	0.103976	1.55231
21.64_631.4283m/z		631.428	21.6398	0.0646227	0.071189	0.0945448	0.095456	0.0914121	0.115983	0.0806583	0.072963	0.0858536	0.0576234	0.0528525	0.0674195	0.0641266	0.0746609	0.0567997	0.06868	0.0631661	0.735742	0.0882443	0.0982319	0.124151	0.0953532	0.0935245	0.099901	1.16362
3.67_236.0513n	236.051	237.057	3.66957	0.0646186	0.147476	0.0456128	0.0491983	0.0499084	0.0440842	0.107479	0.137793	0.0807712	0.101604	0.152487	0.481739	0.101344	0.12281	0.0909037	0.146865	0.171108	2.11842	0.0522475	0.024485	0.0213423	0.0481449	0.0616859	0.0415811	0.514802
0.54_378.8766n	378.877	385.877	0.535067	0.064601	0.0556004	0.0646482	0.0641711	0.0686393	0.0664229	0.0602517	0.0552135	0.0624435	0.0948027	0.108112	0.0870489	0.101882	0.102514	0.0784653	0.0871126	0.0942768	1.50979	0.0545506	0.070728	0.0796365	0.0854802	0.0758937	0.0732578	1.17319
22.33_670.5493m/z		670.549	22.3319	0.0644154	0.0621368	0.0529027	0.0623812	0.0623737	0.0716225	0.0612231	0.0659074	0.0628704	0.0560935	0.0568258	0.0582317	0.0608326	0.0815121	0.0571157	0.0677791	0.0626272	0.996133	0.0790662	0.0767669	0.0890874	0.0739263	0.0672889	0.0772271	1.22836
22.33_955.7596m/z		955.76	22.3259	0.0641344	0.061888	0.077299	0.08308	0.0785353	0.0756423	0.0652606	0.0696369	0.0719346	0.0855334	0.0876616	0.0803595	0.0854298	0.121861	0.0853322	0.0960112	0.0917412	1.27534	0.101663	0.112604	0.117931	0.107515	0.101133	0.108169	1.50372
6.37_984.4545n	984.454	985.462	6.37302	0.0641273	0.0372873	0.083916	0.0939938	0.070926	0.0827595	0.0971544	0.0557342	0.0732373	2.30708	1.13763	0.485892	2.54405	1.90913	2.69388	2.73971	1.97391	26.9522	0.0402343	0.0221555	0.082512	0.0415294	0.0176725	0.0408207	0.557376
5.28_555.2211n	555.221	556.232	5.27633	0.064095	0.181964	0.392481	0.27089	0.308027	0.373073	0.131843	0.07353	0.224488	0.135123	0.055877	0.122182	0.102115	0.0968524	0.0980085	0.160633	0.110113	0.490507	0.338349	0.0297702	0.147904	0.0719837	0.04529	0.126659	0.564215
13.84_220.1826n	220.183	203.18	13.8418	0.064024	0.0663557	0.138814	0.149098	0.162564	0.17684	0.095103	0.0949877	0.118473	0.241284	0.153884	0.165279	0.268305	0.273116	0.228783	0.293364	0.232002	1.95827	0.0663947	0.0560714	0.187587	0.06353	0.0409532	0.0829072	0.699796
22.82_180.9901m/z		180.99	22.8194	0.0639953	0.0653252	0.0795035	0.0824527	0.0771798	0.0843199	0.0687658	0.0663776	0.07349	0.087248	0.0948793	0.0909904	0.0938898	0.120396	0.0886172	0.0972873	0.0961868	1.30884	0.0665429	0.0782699	0.0788713	0.0740948	0.0645135	0.0724585	0.985964
21.22_536.3425n	536.342	537.35	21.2229	0.0639919	0.0677395	0.0403673	0.051746	0.0466625	0.0810679	0.072654	0.0652006	0.0611787	0.0427364	0.0422073	0.0424599	0.04751	0.0473611	0.0410587	0.0517442	0.0450111	0.735731	0.0535523	0.0653296	0.0656373	0.0641209	0.0544073	0.0606095	0.990696
14.16_586.3195n	586.319	569.316	14.1599	0.063979	0.0779328	0.1444	0.15604	0.15097	0.167062	0.114832	0.0733337	0.118569	0.196595	0.117833	0.201745	0.21241	0.2601	0.206291	0.253602	0.20694	1.74531	0.0619075	0.0578191	0.115407	0.0547493	0.0391595	0.0658085	0.555023
6.94_298.1227n	298.123	299.128	6.94343	0.0639368	0.0757692	0.136618	0.110457	0.0800743	0.0867083	0.0918608	0.0726124	0.0897546	0.0416338	0.0166845	0.0386439	0.0389457	0.032463	0.0267593	0.0490881	0.0348883	0.388708	0.0604309	0.0273205	0.0491107	0.0641835	0.0506537	0.0503399	0.560861
4.82_1466.7873m/z		1466.79	4.82113	0.0639279	0.0686691	0.0861446	0.0922724	0.0928375	0.0948151	0.0763667	0.0605614	0.0794493	0.0447693	0.0715504	0.0555956	0.0842654	0.063117	0.0652207	0.073976	0.0654992	0.824415	0.0600577	0.0564766	0.0932778	0.044111	0.0344263	0.0576699	0.72587
21.62_565.3526m/z		565.353	21.6178	0.063865	0.0691848	0.0295874	0.0251164	0.036276	0.0797561	0.0731664	0.0684153	0.0556709	0.0287934	0.0275606	0.0304861	0.0350881	0.0380298	0.0297735	0.0332652	0.0318567	0.572232	0.0555411	0.0668303	0.0684081	0.0659768	0.0565037	0.062652	1.1254
5.35_739.1268m/z		739.127	5.35305	0.0636677	0.0630433	0.0792287	0.0821116	0.0782389	0.0768388	0.0703281	0.0693849	0.0728553	0.0550301	0.0851428	0.082017	0.0809572	0.0881339	0.0691396	0.0801841	0.0772292	1.06004	0.0448785	0.0748326	0.0672771	0.0699785	0.0508726	0.0615679	0.845071
21.29_356.2931n	356.293	339.29	21.2942	0.0636359	0.0701165	0.079933	0.0915719	0.0878925	0.104007	0.0820493	0.074337	0.0816929	0.104329	0.0888675	0.104328	0.122007	0.141186	0.106584	0.160046	0.118192	1.44679	0.0784621	0.0945636	0.122753	0.100053	0.0896619	0.0970986	1.18858
2.34_581.1368n	581.137	588.137	2.3425	0.0636031	0.0711271	0.0507247	0.0580049	0.0510053	0.0484432	0.0616856	0.0568588	0.0576816	0.0883081	0.0926558	0.0881647	0.0730333	0.0799613	0.0764422	0.0820736	0.0829484	1.43804	0.0239223	0.0205478	0.0337674	0.0401792	0.0305133	0.029786	0.516387
14.37_238.1935n	238.193	203.18	14.3737	0.0635249	0.0935505	0.156222	0.172967	0.177959	0.182913	0.125238	0.0908893	0.132908	0.296978	0.151936	0.290932	0.291838	0.342588	0.281909	0.359113	0.287899	2.16615	0.101363	0.118078	0.170732	0.122126	0.1217	0.1268	0.954042
1.61_265.1548m/z		265.155	1.6132	0.0634059	0.0597795	0.147079	0.203679	0.159975	0.176955	0.113459	0.0790241	0.125419	0.0377694	0.0130117	0.0278967	0.0580854	0.0322575	0.0500979	0.0627677	0.0402695	0.321078	0.093488	0.0190637	0.159381	0.0296264	0.0390849	0.0681289	0.543208
22.45_398.2185m/z		398.219	22.4454	0.063346	0.0661568	0.0701251	0.0784473	0.0737304	0.0830475	0.0681575	0.0657662	0.0710971	0.0812881	0.0845847	0.0828087	0.0864922	0.112679	0.0795319	0.0900381	0.0882033	1.2406	0.0613567	0.0689654	0.0779884	0.0681333	0.0598485	0.0672585	0.946008
5.96_462.2456n	462.246	485.235	5.9618	0.0633396	0.040871	0.0220546	0.0252011	0.0266576	0.0214389	0.0388579	0.045804	0.0355281	0.0738313	0.086142	0.0306147	0.0537297	0.0690337	0.0464818	0.0414255	0.0573227	1.61345	0.0193609	0.0257515	0.0205643	0.0276069	0.0264164	0.02394	0.673832
3.81_268.1311n	268.131	269.138	3.80668	0.0632525	0.0569971	0.0697312	0.0966275	0.0613238	0.0638306	0.0725124	0.0403606	0.0655795	0.1033	0.0242032	0.127921	0.0912642	0.123619	0.124648	0.126852	0.103115	1.57237	0.0971695	0.115884	0.0752984	0.0424288	0.0460691	0.0753699	1.14929
13.85_378.3245n	378.324	411.358	13.8528	0.0632489	0.0646944	0.135317	0.146591	0.157372	0.172967	0.0950002	0.0954858	0.116335	0.228435	0.154845	0.154541	0.255738	0.266077	0.222897	0.272794	0.222189	1.90992	0.0648748	0.052556	0.183639	0.0637949	0.0395062	0.0808743	0.695187
22.50_83.9527n	83.9527	125.986	22.4958	0.0632249	0.0661321	0.0777064	0.0810163	0.0765601	0.0800028	0.0677831	0.0664289	0.0723568	0.0856763	0.0894069	0.0870578	0.0914443	0.116146	0.0838234	0.0923858	0.0922772	1.27531	0.0574352	0.0650223	0.0709579	0.0660872	0.0548459	0.0628697	0.868884
0.64_427.1685n	427.168	460.202	0.642567	0.0631313	0.0691289	0.109765	0.131456	0.103593	0.106113	0.0953578	0.0722805	0.0938532	0.0786716	0.050788	0.0733457	0.0674171	0.0696402	0.0733008	0.0928853	0.0722927	0.770274	0.0980902	0.0598606	0.104121	0.0938824	0.0718187	0.0855545	0.911578
11.00_302.3054m/z		302.305	10.9958	0.0630637	0.0631145	0.14314	0.130357	0.0932566	0.133668	0.0807784	0.0702959	0.0972092	0.0307415	0.0328611	0.0314959	0.0363961	0.0433296	0.0322008	0.0326939	0.0342456	0.352287	0.122852	0.10837	0.182505	0.154299	0.139406	0.141486	1.45548
22.88_68.9931m/z		68.9931	22.8796	0.0630489	0.0666003	0.0708674	0.0763582	0.0746954	0.0811816	0.0678773	0.0659236	0.0708191	0.0774453	0.0852591	0.0801583	0.0850137	0.108847	0.0783998	0.0855649	0.0858126	1.21171	0.0612948	0.0699059	0.0749257	0.0717913	0.060237	0.067631	0.954982
10.19_603.1827m/z		603.183	10.1897	0.0630146	0.0989077	0.0515486	0.0625933	0.0713851	0.0698358	0.0594839	0.0428825	0.0649564	0.0249485	0.0124151	0.0483254	0.0211195	0.0185492	0.0201659	0.0356399	0.0258805	0.398428	0.0425302	0.0161506	0.0155455	0.0272739	0.00738459	0.0217769	0.335254
21.41_408.6570m/z		408.657	21.4093	0.0629869	0.0693222	0.0698859	0.0774761	0.0725134	0.0854392	0.068582	0.0656745	0.071485	0.0790304	0.0876869	0.0801876	0.0861483	0.113043	0.083466	0.0890804	0.0883775	1.23631	0.0756075	0.0858658	0.0927257	0.0888709	0.0741374	0.0834414	1.16726
0.64_634.0948n	634.095	641.095	0.637083	0.0629844	0.0591642	0.0560395	0.0572168	0.0637341	0.0602431	0.0552728	0.0527066	0.0584202	0.0670826	0.0660103	0.0597167	0.0660983	0.0912915	0.060512	0.0654038	0.0680165	1.16426	0.0486415	0.0619507	0.0622601	0.0679155	0.0446669	0.0570869	0.977178
5.79_1239.2586m/z		1239.26	5.78632	0.0629749	0.117017	0.00922973	0.0237453	0.0142124	0.0116098	0.073954	0.0649111	0.0472068	0.00728823	0.0399181	0.0378393	0.015999	0.053074	0.0201073	0.0278604	0.0288695	0.611553	0.00810537	0.0408988	0.000576994	0.0285685	0.002325	0.0160949	0.340945
23.98_302.9048m/z		302.905	23.9817	0.0628645	0.0665838	0.075778	0.0816169	0.0783714	0.0839384	0.0706998	0.0674506	0.0734129	0.0861493	0.0923321	0.088129	0.0906786	0.118716	0.08645	0.0930222	0.0936396	1.27552	0.054686	0.0636834	0.0663916	0.066053	0.053659	0.0608946	0.829481
5.75_195.0655m/z		195.066	5.74795	0.0628157	0.0588933	0.0680074	0.0808306	0.0759417	0.0837987	0.0642168	0.0471304	0.0677043	0.0334057	0.0634716	0.0371113	0.0681887	0.0608833	0.0536631	0.0592124	0.0537052	0.793231	0.0696803	0.0439434	0.0851586	0.0309031	0.0229677	0.0505306	0.746342
8.23_282.1616n	282.162	315.195	8.22668	0.0627388	0.0673022	0.0792897	0.0767431	0.0803663	0.0835045	0.0679571	0.0742371	0.0740174	0.0457283	0.0346904	0.0394979	0.0550191	0.0747851	0.0401239	0.0545631	0.0492011	0.664724	0.0568825	0.0390467	0.0684584	0.0371759	0.0381147	0.0479357	0.647627
5.82_545.1657m/z		545.166	5.8192	0.062625	0.0687607	0.0711294	0.0615043	0.0679044	0.0637787	0.0710381	0.0594409	0.0657727	0.0642133	0.0766269	0.0502691	0.0605061	0.0876132	0.0477989	0.0619862	0.0641448	0.97525	0.0418897	0.0480865	0.0561363	0.0532275	0.0589513	0.0516583	0.785406
0.78_273.0855n	273.085	274.092	0.779683	0.0625669	0.412332	0.555507	0.0495663	0.556662	0.587582	0.0786643	0.0696735	0.296569	0.0360777	0.033776	0.431492	0.486505	0.334563	0.417154	0.448457	0.312575	1.05397	0.0154185	0.462399	0.628628	0.0362307	0.491373	0.32681	1.10197
13.85_567.3019n	567.302	609.334	13.8473	0.062537	0.0659383	0.110709	0.11653	0.120848	0.145109	0.0889167	0.0881209	0.0998386	0.168705	0.130841	0.135803	0.184002	0.215302	0.165712	0.201669	0.171719	1.71997	0.0466702	0.0374074	0.116292	0.0493664	0.0296952	0.0558862	0.559766
16.02_294.3000n	294.3	295.307	16.0243	0.0623861	0.0756175	0.0576156	0.0688153	0.0655171	0.0341719	0.0895098	0.205678	0.082414	0.13185	0.0486085	0.00946056	0.0293523	0.0435639	0.0231347	0.0634937	0.0499234	0.605764	0.00343963	0.0164505	0.0159278	0.10118	0.0396829	0.0353362	0.428765
20.99_184.1081n	184.108	149.094	20.9926	0.0622946	0.0831636	0.094719	0.10945	0.0956866	0.110146	0.110642	0.0984397	0.0955675	0.0678762	0.0541657	0.0629954	0.0603162	0.0878172	0.0567687	0.0730345	0.0661391	0.692067	0.0522032	0.0454816	0.088723	0.0685933	0.0652439	0.064049	0.670196
7.84_254.0969n	254.097	277.086	7.83725	0.0619158	0.0855575	0.0825973	0.111111	0.10645	0.0781566	0.0847799	0.0889129	0.0874351	0.0558018	0.066682	0.0677946	0.0774325	0.0731839	0.052322	0.0556131	0.0641185	0.733327	0.0353119	0.0663444	0.0867767	0.063619	0.0652381	0.063458	0.725773
21.54_392.3692m/z		392.369	21.541	0.0619081	0.0665775	0.080581	0.0827852	0.0767294	0.0825928	0.066604	0.0669375	0.0730894	0.0832826	0.0813282	0.0804116	0.0867733	0.107896	0.0852512	0.0875358	0.0874969	1.19712	0.0657939	0.0761609	0.0825512	0.0767815	0.0654183	0.0733412	1.00344
20.05_411.2073m/z		411.207	20.0493	0.0619067	0.0652906	0.0469998	0.0535421	0.0539282	0.071913	0.0667702	0.0638563	0.0605259	0.0576626	0.0544894	0.0543968	0.0489217	0.07143	0.0458822	0.0553373	0.0554457	0.916067	0.0465328	0.056047	0.0527521	0.0502055	0.0488599	0.0508795	0.840624
5.36_372.0456n	372.046	355.042	5.35853	0.0618919	0.073121	0.0711263	0.0834782	0.0756976	0.0730901	0.0834875	0.0665013	0.0735492	0.0636448	0.0845154	0.0768339	0.0829677	0.0695939	0.065461	0.0744356	0.0739217	1.00506	0.0317591	0.0513919	0.0498927	0.0468101	0.0433747	0.0446457	0.607018
5.37_1478.1850n	1478.19	1486.19	5.36948	0.061865	0.0614485	0.0783895	0.0738022	0.0713091	0.0719063	0.0675736	0.0697514	0.0695057	0.0661346	0.100327	0.0972078	0.0898851	0.107312	0.0826061	0.0923387	0.0908301	1.3068	0.0477813	0.0889108	0.0773825	0.0971122	0.0720203	0.0766414	1.10266
3.14_459.1859m/z		459.186	3.14317	0.0617565	0.12052	0.146849	0.177271	0.167668	0.196252	0.115222	0.0597127	0.130656	0.0295116	0.0196739	0.0272538	0.0429655	0.0484965	0.0394417	0.0444801	0.0359747	0.275339	0.263914	0.0694246	0.0825829	0.0468403	0.0343949	0.0994313	0.761014
5.96_850.1950m/z		850.195	5.95632	0.0617498	0.0787372	0.0662992	0.0608318	0.0581614	0.0797494	0.061701	0.0735725	0.0676003	0.0859316	0.1024	0.0740521	0.08334	0.253045	0.107813	0.119577	0.118023	1.74589	0.00939085	0.0207656	0.0233478	0.0468134	0.0137272	0.022809	0.33741
12.68_484.3187n	484.319	485.326	12.6793	0.0617297	0.0217233	0.0363758	0.0627997	0.0394379	0.0396161	0.0567921	0.0775716	0.0495058	0.365143	0.0300747	0.178979	0.142706	0.137845	0.15316	0.434452	0.206052	4.16217	0.077205	0.10055	0.0699013	0.0357613	0.0540736	0.0674982	1.36344
22.46_137.9689n	137.969	145.955	22.4626	0.0616724	0.0651005	0.0743134	0.0809782	0.0748134	0.0810129	0.0671071	0.0656031	0.0713251	0.0830231	0.0861723	0.0836659	0.0877109	0.114908	0.0821505	0.089756	0.0896267	1.25659	0.0644352	0.0742362	0.0782057	0.0736272	0.0622809	0.070557	0.989231
4.82_1396.3038n	1396.3	1435.29	4.81565	0.0615221	0.0592256	0.0924536	0.0940412	0.0966253	0.109915	0.0756757	0.0526191	0.0802597	0.0226809	0.0497721	0.0315203	0.0674582	0.0311835	0.0481992	0.0508885	0.0431004	0.537012	0.0561016	0.0439459	0.104168	0.0240677	0.0200859	0.0496737	0.618913
1.00_154.9679m/z		154.968	0.999	0.0615048	0.0614082	0.0642441	0.0692888	0.0679225	0.0605201	0.0660926	0.0543249	0.0631632	0.0767644	0.0735831	0.0742189	0.0788906	0.102883	0.0695559	0.0855413	0.0802053	1.26981	0.0623902	0.0734004	0.0743311	0.0848595	0.058715	0.0707392	1.11994
23.06_320.8742m/z		320.874	23.0551	0.0614613	0.064587	0.0767551	0.0810952	0.0765329	0.0817358	0.0686184	0.0648376	0.0719529	0.0861406	0.0926038	0.0883479	0.0919806	0.120436	0.0845777	0.0945073	0.0940849	1.30759	0.0679044	0.0767696	0.0820409	0.0763843	0.0655598	0.0737318	1.02472
2.16_221.1051n	221.105	222.113	2.16152	0.0614573	0.0648311	0.0236099	0.0358391	0.021424	0.0321129	0.0522703	0.0429232	0.0418085	0.0703152	0.0948342	0.0225335	0.0425478	0.178237	0.056796	0.0515022	0.0738237	1.76576	0.0156783	0.0147289	0.00797529	0.0176346	0.00797719	0.0127989	0.306131
9.94_206.1673n	206.167	435.325	9.93755	0.061149	0.0562452	0.126924	0.167053	0.146916	0.16022	0.0974514	0.111095	0.115882	0.278656	0.116179	0.148144	0.273578	0.325091	0.283431	0.34977	0.25355	2.18801	0.0599577	0.0721752	0.175836	0.0502778	0.0343569	0.0785207	0.677594
4.83_374.0867m/z		374.087	4.8321	0.061075	0.0647465	0.079571	0.0805164	0.0804679	0.0845357	0.0688752	0.0624806	0.0727835	0.0639829	0.0842684	0.0705714	0.0863383	0.0909585	0.0742408	0.0807866	0.0787353	1.08177	0.0652801	0.0713468	0.0893768	0.0643565	0.0536346	0.068799	0.945255
4.12_499.0387n	499.039	464.025	4.12473	0.0610741	0.000709514	0.0579926	0.0533149	0.0617048	0.0620312	0.0455109	0.0588142	0.050144	0.192725	0.16246	0.184711	0.184536	0.144079	0.1087	0.116661	0.156268	3.11638	0.0405551	0.124083	0.0705169	0.0578353	0.0580964	0.0702174	1.40031
7.74_683.2147n	683.215	691.222	7.73862	0.0610637	0.0750793	0.101243	0.147222	0.15851	0.111278	0.120661	0.0636917	0.104844	0.00475999	0.00375438	0.0275562	0.0119598	0.00104051	0.00513182	0.00832055	0.00893189	0.0851926	0.122443	0.0664127	0.144381	0.0587899	0.0909609	0.0965975	0.921349
20.50_212.2149n	212.215	425.374	20.5045	0.0610044	0.0763934	0.0948185	0.11799	0.108987	0.111706	0.0938641	0.0763262	0.0926363	0.661789	0.17796	0.570879	0.696686	0.932746	0.798964	1.2411	0.725732	7.83421	0.0786917	0.104358	0.10827	0.0967287	0.0854854	0.0947068	1.02235
13.01_193.0656n	193.066	176.062	13.0138	0.0608123	0.0699742	0.109484	0.101802	0.0831097	0.0777093	0.0934156	0.103546	0.0874816	0.0677209	0.0280267	0.0391741	0.0432921	0.0518234	0.0387739	0.0685379	0.0481927	0.55089	0.0543324	0.0468588	0.0578304	0.0867407	0.0634166	0.0618358	0.706843
10.05_130.0784n	130.078	299.128	10.0526	0.0607285	0.0683368	0.0875682	0.0819995	0.0693852	0.0660374	0.0949307	0.099614	0.078575	0.083287	0.029278	0.031623	0.0481743	0.0518456	0.0481323	0.0725109	0.0521216	0.663335	0.023907	0.0179422	0.033985	0.0312757	0.0379857	0.0290191	0.369317
0.54_419.8989n	419.899	426.899	0.535067	0.0607153	0.0511217	0.0651145	0.0647122	0.0703188	0.0758298	0.0571982	0.0566207	0.0627039	0.107027	0.128914	0.0999797	0.130379	0.100474	0.0963191	0.0937992	0.108127	1.72441	0.0621477	0.0849689	0.079842	0.090078	0.121873	0.087782	1.39994
21.68_485.3689m/z		485.369	21.6782	0.0606191	0.065058	0.0520394	0.0552871	0.0517154	0.0784955	0.0634913	0.0633647	0.0612588	0.0748038	0.0620634	0.0675635	0.0850329	0.0997551	0.0715837	0.0847943	0.0779424	1.27235	0.0633858	0.0755215	0.0886242	0.0757773	0.0640031	0.0734624	1.19921
22.82_336.8809m/z		336.881	22.8194	0.0605209	0.0635997	0.0714826	0.0781467	0.0738284	0.0793098	0.0660698	0.0626941	0.0694565	0.0830608	0.0852537	0.0830059	0.0872603	0.112674	0.0810986	0.0903564	0.0889585	1.28078	0.0408738	0.0462775	0.0472548	0.0489321	0.0401231	0.0446923	0.643457
0.60_738.0574n	738.057	761.047	0.598517	0.0605115	0.0485026	0.0416077	0.0312283	0.0464817	0.0465185	0.050528	0.0565163	0.0477368	0.0600718	0.0564565	0.0526785	0.0534029	0.0607011	0.0454709	0.0499092	0.0540987	1.13327	0.0322227	0.0603255	0.0376464	0.0444663	0.00637348	0.0362069	0.758469
5.33_774.0784m/z		774.078	5.33113	0.0605067	0.0607922	0.0691042	0.0709725	0.070352	0.0716589	0.0659675	0.0617647	0.0663898	0.0631801	0.0839887	0.0813231	0.0826127	0.0938078	0.0706907	0.0796703	0.0793248	1.19483	0.0482585	0.0657501	0.0688396	0.0662208	0.0507176	0.0599573	0.90311
8.23_225.1486m/z		225.149	8.22668	0.0604621	0.0663232	0.0668647	0.0684789	0.0700805	0.0796212	0.0634287	0.0651595	0.0675524	0.0702325	0.0775358	0.0731675	0.0766614	0.0973394	0.0758973	0.0750307	0.0779807	1.15437	0.0648102	0.0765271	0.0755992	0.0704893	0.0631838	0.0701219	1.03804
22.27_383.3566m/z		383.357	22.273	0.060453	0.0671211	0.0853144	0.0704331	0.06851	0.0778072	0.0695895	0.0815984	0.0726033	0.0944891	0.104069	0.098973	0.0858518	0.122519	0.0944877	0.0879215	0.0983302	1.35435	0.0739528	0.105444	0.1037	0.0904048	0.0810199	0.0909043	1.25207
22.82_392.8363n	392.836	399.836	22.8194	0.0603935	0.0649886	0.0755729	0.0812871	0.0747545	0.082713	0.0697061	0.062032	0.071431	0.0856166	0.0947767	0.0924251	0.0925225	0.123386	0.0881125	0.0953143	0.0960219	1.34426	0.0447757	0.052168	0.053425	0.0515394	0.0451398	0.0494096	0.691711
21.41_1318.6589m/z		1318.66	21.4093	0.0603082	0.0659731	0.101614	0.0967961	0.0968348	0.0849118	0.0658558	0.0630821	0.079422	0.0959332	0.0920882	0.137748	0.10299	0.121824	0.119746	0.124543	0.113553	1.42975	0.113493	0.144629	0.128571	0.134628	0.116601	0.127584	1.60641
14.69_527.2836n	527.284	569.316	14.6918	0.0602688	0.0714296	0.0933116	0.103056	0.100617	0.104829	0.0863904	0.075566	0.0869335	0.144325	0.106653	0.145969	0.143746	0.200089	0.134914	0.161346	0.148149	1.70416	0.0643293	0.0831088	0.0977723	0.0879189	0.0785795	0.0823418	0.947181
4.82_163.3397m/z		163.34	4.82113	0.0602444	0.0601729	0.0772023	0.0810853	0.0834417	0.0897867	0.0697735	0.0558301	0.0721921	0.044432	0.0622589	0.0510574	0.0721984	0.0612679	0.057627	0.0639061	0.058964	0.816765	0.0607438	0.0594611	0.091937	0.0467582	0.0383806	0.0594561	0.823582
11.85_320.6715n	320.671	334.683	11.8458	0.0601428	0.0807913	0.0963175	0.100026	0.103007	0.10216	0.0961527	0.0732263	0.0889778	0.17435	0.0972147	0.198334	0.154971	0.208088	0.161503	0.191327	0.169398	1.90382	0.0918465	0.121201	0.106072	0.103428	0.126153	0.10974	1.23334
2.47_749.2016n	749.202	750.209	2.46867	0.0599387	0.0429651	0.0289564	0.0274648	0.0291808	0.0337364	0.0351126	0.0499835	0.0384173	0.0491294	0.0456854	0.0384391	0.0397945	0.0401168	0.0344162	0.0356857	0.0404667	1.05335	0.0201258	0.0110775	0.0154684	0.017076	0.00763211	0.014276	0.371603
5.67_580.1794n	580.179	588.201	5.66563	0.0599235	0.0718924	0.099038	0.0787307	0.0916057	0.0799385	0.0907414	0.0857402	0.0822013	0.0591761	0.0347307	0.0650786	0.0464128	0.052025	0.0376348	0.0665628	0.0516601	0.628459	0.0286641	0.0121521	0.0686122	0.0517476	0.0705653	0.0463483	0.563839
5.86_655.2769n	655.277	656.231	5.86303	0.059844	0.0679789	0.0789285	0.0634239	0.0731645	0.080527	0.0680187	0.0725987	0.0705605	0.084065	0.0706332	0.0885726	0.0694163	0.0801411	0.0570183	0.0819552	0.0759717	1.07669	0.0388015	0.0204007	0.0580493	0.0264291	0.0347477	0.0356856	0.505745
21.33_815.5297m/z		815.53	21.3326	0.0598326	0.0612106	0.0408873	0.0463023	0.0504511	0.0696459	0.063652	0.0628792	0.0568576	0.0606066	0.0511153	0.0531238	0.0545628	0.0581514	0.0515896	0.0592953	0.0554921	0.975984	0.0659814	0.0832073	0.0832849	0.0750172	0.0611841	0.073735	1.29684
20.25_407.2613m/z		407.261	20.2522	0.0597536	0.0683474	0.0423408	0.0579906	0.0485146	0.0783028	0.0892345	0.0722049	0.0645862	0.0565037	0.0756954	0.0708814	0.0812006	0.0851219	0.0526651	0.0555618	0.0682328	1.05646	0.106731	0.0866064	0.0795374	0.0910581	0.0614809	0.0850828	1.31735
22.13_393.2223m/z		393.222	22.1301	0.0597494	0.0620183	0.0648719	0.0643451	0.0645346	0.0823941	0.0644649	0.0609596	0.0654172	0.068456	0.0660375	0.0715941	0.0706146	0.0871306	0.0699812	0.0691073	0.0718459	1.09827	0.0420608	0.0599694	0.0591825	0.0471266	0.0427336	0.0502146	0.767605
11.53_384.1805m/z		384.181	11.5332	0.059725	0.0541569	0.0307325	0.0550773	0.0535247	0.0372196	0.058467	0.0870204	0.0544904	0.0574366	0.0249305	0.0225602	0.03471	0.0375838	0.0330978	0.0418939	0.0360304	0.661224	0.0155504	0.0571896	0.0528229	0.0703074	0.0489743	0.0489689	0.89867
0.62_118.0743n	118.074	125.071	0.615167	0.0596981	0.0793611	0.0436154	0.046876	0.034945	0.0440955	0.0571028	0.070993	0.0545859	0.0912279	0.0854403	0.0432731	0.0417304	0.130803	0.0746118	0.0886627	0.0793927	1.45446	0.0326747	0.0297614	0.0147183	0.0617111	0.0101722	0.0298075	0.546067
5.35_297.0748m/z		297.075	5.34757	0.0596733	0.060197	0.0720543	0.0739776	0.074696	0.0788627	0.0691199	0.0713244	0.0699881	0.0426008	0.067062	0.0665669	0.0686878	0.0643426	0.0537888	0.0648166	0.0611236	0.873343	0.0379651	0.0669542	0.0733839	0.0638667	0.0469259	0.0578192	0.826128
3.81_461.1467n	461.147	484.103	3.80668	0.0596654	0.0546323	0.0648402	0.08691	0.0551757	0.056012	0.0651091	0.0348812	0.0596532	0.101481	0.0269402	0.123138	0.087571	0.12574	0.117566	0.123587	0.10086	1.69078	0.0736276	0.0877207	0.0588508	0.0319799	0.0346316	0.0573621	0.961593
5.81_428.0745n	428.075	429.082	5.80823	0.0595928	0.0735218	0.0888172	0.0915753	0.0913161	0.0936914	0.0801105	0.0592867	0.079739	0.0473745	0.0676741	0.0759546	0.0838955	0.0807886	0.074461	0.0884013	0.0740785	0.929013	0.0428304	0.0563242	0.0614928	0.0507243	0.0349039	0.0492551	0.617704
4.49_452.2046n	452.205	435.201	4.4921	0.0595802	0.0192189	0.00993254	0.0126902	0.0131882	0.014232	0.0228959	0.042939	0.0243346	0.0682398	0.0813716	0.0220885	0.0502675	0.091999	0.0544254	0.0576554	0.0608639	2.50112	0.0136298	0.0189903	0.0141026	0.0254922	0.0274729	0.0199376	0.819309
22.37_133.0644m/z		133.064	22.3742	0.0595534	0.0624141	0.0724719	0.0778901	0.0727703	0.0797479	0.0639897	0.0613037	0.0687676	0.0789335	0.079852	0.0746693	0.0810506	0.104438	0.0774385	0.0773987	0.0819687	1.19197	0.0679305	0.0833274	0.0871928	0.0665096	0.0619743	0.0733869	1.06717
3.99_439.0843m/z		439.084	3.98763	0.0595151	0.0121718	0.0368698	0.0219839	0.0987144	0.0786751	0.0253103	0.063251	0.0495614	0.0834747	0.133093	0.00186469	0.124232	0.0429439	0.0327488	0.0242797	0.0632338	1.27587	0.00542104	0.0122869	0.181051	0.0157134	0.00398812	0.043692	0.881573
6.52_255.0791n	255.079	552.202	6.5211	0.0594228	0.0746356	0.0760974	0.0756327	0.0591147	0.06952	0.0675353	0.039933	0.0652364	0.0370484	0.0170671	0.0638141	0.0327185	0.0506915	0.0359172	0.0517969	0.0412934	0.63298	0.050417	0.0327415	0.0261686	0.0222565	0.0243229	0.0311813	0.477974
22.03_670.4367n	670.437	1382.92	22.0301	0.0593641	0.0645328	0.0396215	0.0476774	0.051927	0.0628848	0.0661002	0.0667893	0.0573621	0.0557867	0.0693983	0.0806254	0.0588428	0.095733	0.0437298	0.067752	0.0674097	1.17516	0.0828204	0.0917532	0.0985337	0.0987358	0.0807478	0.0905182	1.57801
22.74_425.7779m/z		425.778	22.737	0.0593486	0.0641789	0.072765	0.0764904	0.0735363	0.0815842	0.0661665	0.0613314	0.0694252	0.0802505	0.0880686	0.0859742	0.0892405	0.118718	0.0808102	0.0902938	0.0904794	1.30327	0.0435435	0.049575	0.0511272	0.052212	0.043352	0.047962	0.690844
2.35_455.1745n	455.174	478.174	2.35347	0.0593417	0.0970414	0.0787297	0.0695875	0.0660909	0.0717316	0.092028	0.102066	0.0795771	0.0691557	0.0763183	0.0574223	0.069649	0.136691	0.0718763	0.106597	0.0839586	1.05506	0.033973	0.0366351	0.0536238	0.0390209	0.0410648	0.0408635	0.513508
23.00_129.0667m/z		129.067	23.0003	0.0593304	0.0348708	0.0604696	0.0516124	0.0793298	0.0347306	0.0683687	0.027594	0.0520383	0.0883546	0.0379033	0.0765631	0.0482312	0.0883817	0.0704517	0.10918	0.0741522	1.42495	0.00737881	0.0403837	0.0321441	0.0150515	0.02394	0.0237796	0.456964
0.54_473.9189n	473.919	496.908	0.535067	0.0593044	0.0436206	0.0483992	0.0462093	0.0557874	0.0597419	0.0478098	0.0491753	0.051256	0.105714	0.133234	0.0819857	0.105325	0.0734227	0.0825877	0.0716254	0.0934135	1.82249	0.04807	0.0661402	0.0559935	0.0725318	0.0976215	0.0680714	1.32807
0.73_495.0143m/z		495.014	0.730383	0.0592444	0.0667965	0.102042	0.130623	0.103134	0.0893408	0.0883332	0.0538819	0.0866745	0.0670742	0.0577205	0.0641871	0.0857984	0.093249	0.0731371	0.105561	0.0781039	0.901118	0.0713768	0.0503418	0.105368	0.0921894	0.0575492	0.075365	0.869518
22.14_766.5370m/z		766.537	22.1361	0.0589006	0.0530033	0.065063	0.0637256	0.0460241	0.0857172	0.0566584	0.0606895	0.0612227	0.0509387	0.0220467	0.0665775	0.038807	0.0664097	0.0434732	0.0386654	0.0467026	0.762831	0.0562501	0.0899331	0.0854829	0.0535553	0.0538433	0.0678129	1.10764
7.10_243.1836n	243.184	226.18	7.10247	0.0588892	0.0623937	0.0766119	0.0843014	0.0801869	0.0791737	0.0627311	0.0661392	0.0713034	0.0866827	0.0964617	0.0866171	0.0966356	0.11067	0.0922177	0.092956	0.0946059	1.32681	0.0435155	0.0512991	0.0506375	0.049563	0.0426588	0.0475348	0.666656
11.84_629.3006m/z		629.301	11.8403	0.0586647	0.0830144	0.109397	0.110567	0.115457	0.106875	0.10245	0.0738234	0.0950309	0.231293	0.11844	0.271348	0.198518	0.271637	0.207467	0.254804	0.22193	2.33534	0.0879333	0.126399	0.107073	0.10599	0.140922	0.113663	1.19607
4.84_920.1902m/z		920.19	4.83757	0.0586509	0.0600562	0.0731205	0.0750363	0.0750903	0.0791597	0.06535	0.0581057	0.0680712	0.0555127	0.0730432	0.0615637	0.0756205	0.080499	0.0657468	0.0698696	0.0688365	1.01124	0.0409213	0.0423669	0.0554053	0.0367099	0.0293384	0.0409484	0.601552
1.73_236.1416n	236.142	237.149	1.73388	0.058565	0.0660414	0.102836	0.0864703	0.0948354	0.110036	0.0720895	0.0565495	0.0809278	0.0780422	0.0778021	0.0732139	0.0954522	0.103946	0.0873283	0.0801063	0.0851273	1.05189	0.0776918	0.139873	0.0946244	0.0738714	0.0754716	0.0923065	1.1406
13.01_187.0826n	187.083	152.062	13.0083	0.0585538	0.0664489	0.104942	0.0983149	0.0798187	0.075678	0.0879123	0.0954852	0.0833943	0.0681039	0.0234705	0.0406142	0.0429184	0.0504378	0.0394176	0.0734194	0.0483403	0.579659	0.0529459	0.0411437	0.0579143	0.0798785	0.0570931	0.0577951	0.693034
0.63_132.0537n	132.054	133.061	0.631617	0.05851	0.0449176	0.0500867	0.0627283	0.0590572	0.0683143	0.0447261	0.0615731	0.0562392	0.0843815	0.100979	0.0440731	0.0872468	0.0759998	0.0738548	0.0729907	0.0770751	1.37049	0.0598189	0.0265169	0.0875816	0.0541574	0.0507593	0.0557668	0.991601
7.29_198.0892n	198.089	237.078	7.28892	0.0585033	0.064857	0.0706292	0.0723441	0.0710812	0.0776696	0.0676723	0.0641221	0.0683598	0.0603638	0.0621172	0.0620425	0.0681183	0.0774752	0.0615613	0.0636742	0.0650503	0.951587	0.0599292	0.0616343	0.0717362	0.0647195	0.0627329	0.0641504	0.938422
21.34_236.2135n	236.213	237.221	21.3381	0.0584861	0.062675	0.0666071	0.0684381	0.0645243	0.0802642	0.064974	0.0619897	0.0659948	0.0726841	0.0708284	0.0681958	0.0758026	0.0971542	0.0733464	0.0769902	0.0764288	1.1581	0.0642088	0.0736807	0.0803419	0.073878	0.060323	0.0704865	1.06806
5.76_777.2214m/z		777.221	5.75892	0.0584397	0.0600505	0.0359731	0.0431521	0.0465409	0.036715	0.0587436	0.0626151	0.0502787	0.0440395	0.056054	0.0481501	0.0541486	0.064908	0.0432351	0.0515059	0.0517202	1.02867	0.0246372	0.0462356	0.0497681	0.0327396	0.0432594	0.039328	0.782199
6.29_530.2231m/z		530.223	6.28535	0.0584395	0.0692341	0.0902098	0.0858586	0.0821713	0.0846736	0.0640481	0.0421719	0.0721009	0.0642447	0.0209059	0.0698811	0.0618745	0.0894097	0.0758939	0.0948212	0.0681473	0.945166	0.116722	0.0544856	0.0556752	0.0222256	0.0274949	0.0553207	0.767269
1.01_389.0454n	389.045	412.035	1.00997	0.0584369	0.0347341	0.0796087	0.070986	0.10176	0.105796	0.0484682	0.0484071	0.0685247	0.0641477	0.0700141	0.0158476	0.0946176	0.0619018	0.0534025	0.0595329	0.0599235	0.87448	0.0466116	0.0514896	0.111983	0.0596502	0.0372439	0.0613956	0.895963
22.34_672.5272m/z		672.527	22.3439	0.0583894	0.0527622	0.0725124	0.0595822	0.0583221	0.0663071	0.0553981	0.0625446	0.0607273	0.066743	0.0667289	0.0703795	0.0718294	0.0932814	0.0768158	0.0713131	0.0738702	1.21642	0.0941085	0.134516	0.123211	0.0872561	0.0928351	0.106385	1.75186
6.78_493.1138m/z		493.114	6.77892	0.0583727	0.061124	0.0817136	0.0733799	0.0688225	0.109501	0.066144	0.0631174	0.0727718	0.074066	0.0817262	0.043241	0.102667	0.227697	0.0936863	0.103283	0.103767	1.42592	0.0423805	0.0456322	0.0727035	0.0523593	0.0256192	0.0477389	0.656008
13.86_650.3107n	650.311	633.307	13.8582	0.0583559	0.0601766	0.102754	0.10778	0.110388	0.127697	0.0818683	0.0797343	0.0910944	0.151369	0.119456	0.125775	0.165229	0.194119	0.148743	0.178866	0.154794	1.69927	0.0493056	0.0435961	0.110248	0.05093	0.0347643	0.0577687	0.634164
0.61_128.0587n	128.059	136.063	0.609683	0.0583095	0.0667357	0.0633489	0.0555399	0.0583897	0.0650788	0.0560797	0.0623742	0.060732	0.0810843	0.0846701	0.0661013	0.0688825	0.113615	0.0738233	0.0833357	0.0816445	1.34434	0.0527129	0.0507268	0.0451308	0.0587634	0.035213	0.0485094	0.798744
0.54_123.0406m/z		123.041	0.535067	0.0582167	0.0539139	0.0592892	0.0612643	0.06504	0.0666368	0.0581207	0.0575106	0.059999	0.0872068	0.100622	0.0802036	0.0928579	0.0887266	0.0781534	0.0814301	0.0870286	1.4505	0.0628292	0.0808292	0.0780463	0.082575	0.0863324	0.0781224	1.30206
0.03_279.0937m/z		279.094	0.0306	0.0582108	0.0581373	0.0533864	0.0597316	0.0600381	0.0923456	0.0538379	0.0785736	0.0642827	0.0590459	0.0668912	0.0618925	0.0657152	0.0812833	0.0830532	0.0625483	0.0686328	1.06767	0.079306	0.0828662	0.0598411	0.0558975	0.089551	0.0734924	1.14327
22.13_1463.0135m/z		1463.01	22.1301	0.0581969	0.0629916	0.0426032	0.0512749	0.0680043	0.0619356	0.0589845	0.0595608	0.057944	0.0434016	0.064974	0.0728341	0.0699107	0.100887	0.0540693	0.0629926	0.0670098	1.15646	0.0732268	0.0666577	0.0743455	0.0923499	0.0633817	0.0739923	1.27696
3.12_414.1523n	414.152	437.142	3.11577	0.0580544	0.0626468	0.0770845	0.0794201	0.098933	0.108476	0.0666906	0.0612909	0.0765746	0.0579227	0.0732916	0.0354183	0.0749577	0.0824054	0.0667703	0.0748249	0.066513	0.868604	0.0495568	0.0393434	0.145237	0.0453857	0.0430283	0.0645103	0.842451
5.35_514.4495n	514.45	521.45	5.34757	0.0578826	0.0579127	0.067632	0.0724717	0.07309	0.0769085	0.0731402	0.0622993	0.0676671	0.0174949	0.0533634	0.0572588	0.0532683	0.0332222	0.0382209	0.0523829	0.0436016	0.644355	0.0141383	0.0482366	0.0400243	0.0342208	0.0207011	0.0314642	0.464985
5.32_1021.2434m/z		1021.24	5.32018	0.0578416	0.0535083	0.0443835	0.043646	0.0461211	0.050529	0.0529098	0.0589543	0.0509867	0.0605461	0.0828201	0.0715296	0.0639125	0.0718682	0.0489164	0.0635137	0.0661581	1.29756	0.0263323	0.0273206	0.0245656	0.0240796	0.0178823	0.0240361	0.471419
21.69_1003.6827m/z		1003.68	21.6892	0.0577442	0.0582548	0.0528216	0.0469225	0.0468773	0.0576661	0.0568521	0.067772	0.0556138	0.0600087	0.0494659	0.0546202	0.0628354	0.0670124	0.0690061	0.061692	0.060663	1.09079	0.0777006	0.0744202	0.0872705	0.078908	0.0724038	0.0781406	1.40506
4.85_415.0106m/z		415.011	4.84853	0.0576796	0.059141	0.0690449	0.0706229	0.0703509	0.0736658	0.0624233	0.0555956	0.0648155	0.0588952	0.0726683	0.0655423	0.0751219	0.0847237	0.0624523	0.0711083	0.0700731	1.08112	0.0538333	0.0551532	0.0743704	0.0552204	0.0446233	0.0566401	0.873867
5.46_727.1757m/z		727.176	5.46277	0.0576433	0.0630953	0.0203124	0.015652	0.012358	0.0283264	0.0273481	0.0365966	0.0326665	0.116352	0.165131	0.0310189	0.0761679	0.572147	0.123259	0.10543	0.169929	5.20194	0.00297128	0.0167509	0.00445356	0.0328542	0.00243161	0.0118923	0.364052
0.52_230.9083n	230.908	272.942	0.5185	0.0576393	0.0565142	0.0627664	0.0669195	0.0639884	0.0613554	0.058542	0.0501555	0.0597351	0.067337	0.0721331	0.0691939	0.0721312	0.0996184	0.0593203	0.0750917	0.0735465	1.23121	0.0528508	0.0606935	0.0732054	0.0720396	0.0488304	0.0615239	1.02995
0.60_542.1303n	542.13	565.104	0.6042	0.0576382	0.0472299	0.0479836	0.0741305	0.0497386	0.0498269	0.0699606	0.0575504	0.0567573	0.0661725	0.0587494	0.0355258	0.0442271	0.0825875	0.0500916	0.05934	0.0566706	0.998471	0.0545032	0.0540688	0.0419532	0.0689656	0.0152105	0.0469403	0.827034
21.53_371.3158m/z		371.316	21.53	0.0575475	0.0610216	0.0501314	0.0521047	0.0493819	0.0542999	0.0592171	0.0609096	0.0555767	0.0583014	0.0547773	0.0564777	0.0645936	0.0802204	0.0580457	0.0661643	0.0626544	1.12735	0.0663716	0.0734572	0.0801228	0.0742559	0.0642043	0.0716823	1.28979
20.97_351.2510m/z		351.251	20.9652	0.0573478	0.0584605	0.0764175	0.0776994	0.0689321	0.105906	0.0659315	0.0549852	0.07071	0.0735817	0.0793535	0.072632	0.0716404	0.0905397	0.0720617	0.0814092	0.0773169	1.09344	0.0576246	0.072082	0.072185	0.0693593	0.0635157	0.0669533	0.946872
7.31_667.3695m/z		667.369	7.31083	0.0572389	0.0288117	0.0144422	0.0181005	0.0162902	0.0214043	0.0220611	0.0602037	0.0298191	0.0977819	0.0954047	0.0233391	0.0644349	0.0863799	0.0597154	0.0542459	0.0687574	2.30582	0.0167754	0.0226859	0.0225147	0.0407339	0.0255736	0.0256567	0.860413
6.89_302.0801n	302.08	627.149	6.88863	0.0571897	0.0748731	0.112334	0.108622	0.0932839	0.1904	0.0724685	0.0652222	0.0967991	0.0800157	0.106473	0.0340952	0.182106	0.171393	0.174894	0.182791	0.13311	1.37511	0.0500765	0.0233838	0.0750978	0.0474879	0.0119722	0.0416036	0.429794
10.09_285.1848m/z		285.185	10.0856	0.0571031	0.0446054	0.0892048	0.0960614	0.0854853	0.0839708	0.0657814	0.0995913	0.0777254	0.0477339	0.0214527	0.0316889	0.0529988	0.028419	0.038683	0.0646882	0.0408092	0.525043	0.0345428	0.0334515	0.0911233	0.0430847	0.0574625	0.051933	0.668159
8.85_312.1352n	312.135	313.142	8.84623	0.0571012	0.0651667	0.169608	0.119396	0.110672	0.161695	0.0965735	0.0738592	0.106759	0.196537	0.0422356	0.186858	0.137977	0.142807	0.107048	0.216273	0.147105	1.37792	0.127245	0.0499597	0.095342	0.0818542	0.0952782	0.0899358	0.84242
5.79_341.0677m/z		341.068	5.78632	0.0570294	0.0538333	0.0287057	0.0373705	0.0321227	0.0297376	0.05434	0.052708	0.0432309	0.0339706	0.050301	0.0428178	0.0394316	0.0557755	0.0426885	0.0435322	0.0440739	1.0195	0.0201759	0.0420707	0.0216424	0.0363534	0.0236614	0.0287808	0.665745
21.69_885.7056m/z		885.706	21.6947	0.0570214	0.0629287	0.053486	0.0467036	0.0360561	0.0471007	0.053704	0.0697851	0.0533482	0.0637795	0.0486159	0.052683	0.0564077	0.0708448	0.0631211	0.0548557	0.0586154	1.09873	0.167886	0.204347	0.223609	0.180869	0.159799	0.187302	3.51093
6.48_514.2047n	514.205	537.194	6.48275	0.0569913	0.0722674	0.111079	0.113665	0.0937442	0.0889993	0.0673085	0.0401797	0.0805293	0.0774917	0.024498	0.0976325	0.0717884	0.0849388	0.0777757	0.0938453	0.0754243	0.936608	0.0872037	0.0426917	0.0669646	0.0184392	0.0351053	0.0500809	0.621897
0.57_628.8057n	628.806	651.795	0.57405	0.0569427	0.0500848	0.0492547	0.0639072	0.0493718	0.0537439	0.0616019	0.0633837	0.0560363	0.0610197	0.075423	0.0400071	0.0623548	0.0917404	0.0559484	0.0661587	0.0646646	1.15398	0.0549943	0.0419883	0.0533575	0.0574921	0.0267805	0.0469225	0.837359
13.85_1043.6336n	1043.63	1044.64	13.8528	0.0568716	0.0592452	0.17384	0.184725	0.1991	0.220798	0.103294	0.104776	0.137831	0.3225	0.208735	0.215021	0.35838	0.37703	0.313243	0.384986	0.311414	2.25938	0.0483569	0.0334735	0.194095	0.0417886	0.0216045	0.0678637	0.492369
4.84_404.1338m/z		404.134	4.83757	0.0567938	0.0592681	0.0744294	0.0750541	0.0753205	0.078136	0.0639708	0.0603912	0.0679205	0.0630611	0.0792144	0.0689331	0.0776606	0.0902529	0.0706434	0.0762349	0.0751429	1.10634	0.0687061	0.0750676	0.0861699	0.0711086	0.0720475	0.0746199	1.09864
13.01_646.2041n	646.204	324.109	13.0138	0.0567859	0.0705687	0.143626	0.116521	0.0858042	0.0734729	0.112357	0.114059	0.0966494	0.0554725	0.00468255	0.0155892	0.0147413	0.0189407	0.0162125	0.053166	0.0255435	0.264291	0.0437378	0.0205714	0.0326183	0.0770556	0.0507523	0.0449471	0.465053
1.74_243.0204n	243.02	244.028	1.74485	0.0567283	0.0717293	0.0536272	0.0578809	0.0566437	0.0574369	0.0705948	0.0657542	0.0612994	0.0856753	0.0806171	0.396932	0.0734065	0.0757426	0.0737261	0.0904488	0.125221	2.04278	0.0500872	0.0707129	0.0474783	0.0650814	0.0587037	0.0584127	0.952908
2.36_486.0165n	486.016	487.024	2.35893	0.0567192	0.0591554	0.0363154	0.0308013	0.0388925	0.035766	0.0455382	0.0505892	0.0442222	0.0701703	0.0781375	0.121663	0.0636197	0.0365771	0.0382634	0.0498085	0.0654627	1.48032	0.0232944	0.0306176	0.0373722	0.0472578	0.0383935	0.0353871	0.800212
2.00_482.1653m/z		482.165	2.0025	0.0565679	0.0863143	0.0358607	0.0449731	0.0350738	0.0347664	0.0606866	0.0649563	0.0523999	0.0761784	0.106701	0.023741	0.0793975	0.137153	0.0690919	0.07761	0.0814104	1.55364	0.0251755	0.0367527	0.0487647	0.0376519	0.0454923	0.0387674	0.739838
22.24_413.3234m/z		413.323	22.2432	0.0564894	0.0591159	0.0670198	0.0654326	0.0629181	0.0748292	0.0610376	0.060776	0.0634523	0.0742431	0.0751735	0.0763168	0.0767207	0.0981953	0.0771974	0.0762993	0.0791637	1.24761	0.0593953	0.0715727	0.0757553	0.0660188	0.0575124	0.0660509	1.04095
14.69_1043.6338n	1043.63	1044.64	14.6863	0.0562296	0.0733612	0.115247	0.133295	0.134403	0.129258	0.105294	0.0817176	0.103601	0.217782	0.144037	0.238063	0.220242	0.311558	0.208926	0.246867	0.226782	2.189	0.0549753	0.0848167	0.100791	0.0814933	0.0823098	0.0808771	0.780663
5.78_1490.2230m/z		1490.22	5.78083	0.0561788	0.0821146	0.0132524	0.0277649	0.0184269	0.0147896	0.0614798	0.0542212	0.0410285	0.00701373	0.0433541	0.0414674	0.0189977	0.0530056	0.0217038	0.027722	0.0304663	0.742565	0.0102909	0.0428989	0.00197746	0.0326989	0.00296367	0.018166	0.442764
19.46_420.2611m/z		420.261	19.4626	0.0561128	0.0627714	0.0464221	0.0354372	0.033529	0.0746513	0.0517128	0.0672791	0.0534895	0.048332	0.0497302	0.0525692	0.0523853	0.0788247	0.0597621	0.059428	0.0572902	1.07106	0.0381256	0.0425983	0.0471829	0.062887	0.0353506	0.0452289	0.845566
21.66_326.2332n	326.233	349.222	21.6562	0.0560798	0.0600131	0.0579293	0.055977	0.058923	0.0800896	0.0633165	0.0573681	0.0612121	0.063344	0.0592602	0.0606959	0.0659311	0.0825809	0.0632462	0.068158	0.0661737	1.08106	0.0454231	0.0531571	0.0581314	0.0473201	0.0423142	0.0492692	0.804894
12.11_348.1469m/z		348.147	12.109	0.0560176	0.035222	0.037123	0.0293009	0.0291078	0.030021	0.0398075	0.0684652	0.0406331	0.0126362	0.00551738	0.0027021	0.00358239	0.0042642	0.00293876	0.00586973	0.00535868	0.131879	0.00372185	0.000338334	0.00315429	0.00366847	0.00401655	0.0029799	0.0733367
12.16_352.2609n	352.261	353.268	12.1639	0.0560018	0.0377228	0.05837	0.0629722	0.0682333	0.0737878	0.0643812	0.0546818	0.0595189	0.0158415	0.0214034	0.00683962	0.0159166	0.0199828	0.014889	0.0139633	0.015548	0.261229	0.00749746	0.00332842	0.00955034	0.0051403	0.0100868	0.00712066	0.119637
6.95_1042.3003n	1042.3	1049.3	6.9489	0.0559319	0.0339073	0.0702799	0.050919	0.0559485	0.113072	0.0529086	0.0549335	0.0609876	0.422893	0.228106	0.0702464	0.479081	0.404129	0.340271	0.539123	0.354836	5.81816	0.0376671	0.0037573	0.0944202	0.0783352	0.0112604	0.045088	0.739299
21.01_193.1640n	193.164	450.321	21.0145	0.0559305	0.0580025	0.0499163	0.0573238	0.0537319	0.069056	0.0620374	0.0612985	0.0584121	0.0954664	0.067709	0.0966592	0.109195	0.153109	0.120192	0.14893	0.113037	1.93517	0.0520606	0.0623498	0.0631928	0.0626031	0.0498595	0.0580132	0.99317
3.62_307.1020m/z		307.102	3.62025	0.0559143	0.0937419	0.0612489	0.0663435	0.0620183	0.0677043	0.0768211	0.0610906	0.0681104	0.0292867	0.037478	0.0278708	0.0334028	0.0262543	0.0283991	0.034224	0.030988	0.454967	0.0399911	0.0215902	0.0378173	0.0315245	0.029457	0.032076	0.470942
3.78_632.0496n	632.05	633.056	3.77928	0.0558536	0.0770592	0.0760869	0.0733342	0.0630023	0.082748	0.0683903	0.0780718	0.0718183	0.0660065	0.0929466	0.0630805	0.0771607	0.197433	0.0825193	0.103273	0.0974885	1.35743	0.0175362	0.0395683	0.0419166	0.0766899	0.0238183	0.0399059	0.555651
6.81_248.1413n	248.141	231.138	6.81178	0.0557663	0.0987536	0.121293	0.0909508	0.108676	0.116722	0.0659175	0.0492015	0.0884102	0.0971073	0.0322963	0.196332	0.100283	0.111424	0.115429	0.154248	0.115303	1.30418	0.193484	0.0552538	0.0751433	0.0501383	0.0396733	0.0827385	0.935848
10.01_559.1934m/z		559.193	10.0088	0.0557353	0.0536836	0.104722	0.0997108	0.127972	0.127681	0.0771282	0.073283	0.0899895	0.105264	0.0160743	0.0709347	0.0724802	0.0498275	0.0741999	0.145372	0.0763075	0.84796	0.0544096	0.016855	0.0616011	0.0323616	0.0166786	0.0363812	0.404283
10.46_626.3075n	626.308	649.302	10.464	0.0557309	0.0568482	0.0814917	0.087623	0.086573	0.0958352	0.0694128	0.061116	0.0743288	0.132187	0.060398	0.120872	0.106989	0.144815	0.113814	0.145027	0.117729	1.58389	0.0488688	0.0565265	0.0720291	0.0369636	0.0431578	0.0515091	0.69299
20.43_427.2405m/z		427.24	20.4333	0.0556918	0.0613898	0.0396804	0.0438434	0.0425843	0.0701237	0.0601434	0.0612048	0.0543327	0.0376765	0.0482495	0.0416021	0.0420279	0.0567481	0.0392592	0.0392987	0.0435517	0.801574	0.0451661	0.0571377	0.0544747	0.0587274	0.0433803	0.0517772	0.952966
1.21_501.1708m/z		501.171	1.21297	0.0555999	0.0427975	0.0436457	0.0526738	0.0445204	0.0447948	0.0495866	0.0728796	0.0508123	0.0740007	0.0714465	0.0346329	0.0525131	0.0424293	0.0353898	0.0399482	0.0500515	0.985027	0.0282031	0.0370056	0.040004	0.0453468	0.223674	0.0748466	1.473
21.20_568.4783m/z		568.478	21.201	0.0555984	0.0583045	0.0486892	0.0543047	0.0543887	0.0633762	0.0585642	0.0597396	0.0566207	0.0575957	0.0656928	0.0623299	0.0638627	0.0787331	0.0617611	0.0667982	0.0652534	1.15246	0.0553369	0.0658151	0.0674878	0.0689804	0.0526096	0.062046	1.09582
5.81_760.1434m/z		760.143	5.80823	0.0555957	0.0656656	0.0521874	0.051928	0.0468229	0.0554108	0.0586669	0.0549684	0.0551557	0.0598026	0.0715646	0.0665595	0.0647762	0.184055	0.0716292	0.0797791	0.0854523	1.54929	0.0137297	0.0274651	0.0209806	0.0433336	0.0187008	0.024842	0.450397
2.17_316.2117m/z		316.212	2.17248	0.0555415	0.0693468	0.0789339	0.0766994	0.0608354	0.055633	0.0424358	0.0610632	0.0625611	0.0561552	0.0660914	0.0440338	0.0717869	0.0240636	0.0724629	0.0828527	0.0596352	0.953231	0.0253654	0.0300981	0.0333757	0.0168896	0.0305277	0.0272513	0.435595
0.65_177.0642n	177.064	418.136	0.653533	0.0555251	0.0587466	0.0457433	0.057808	0.0430587	0.0469657	0.0592842	0.0559373	0.0528836	0.0669274	0.0612558	0.0465326	0.0717883	0.0809761	0.0720998	0.0854202	0.0692857	1.31016	0.050549	0.0506544	0.0574306	0.0539802	0.0483829	0.0521994	0.987062
0.64_270.0810n	270.081	271.071	0.642567	0.0553605	0.0626761	0.0612005	0.0703914	0.0634809	0.0683519	0.0642665	0.0539198	0.0624559	0.0618911	0.0635464	0.0709064	0.0739111	0.0824443	0.0654233	0.0790755	0.0710283	1.13725	0.0617101	0.0456543	0.0654717	0.066012	0.0426682	0.0563033	0.901488
20.92_563.5103m/z		563.51	20.9158	0.0551444	0.0563985	0.0614141	0.0619202	0.0629941	0.0621289	0.0536343	0.064086	0.0597151	0.0691877	0.0796689	0.0731138	0.079595	0.100777	0.0690623	0.0727463	0.0777359	1.30178	0.0604978	0.0695042	0.0744077	0.0676829	0.0536225	0.065143	1.0909
3.36_586.2064m/z		586.206	3.357	0.0551202	0.116888	0.146321	0.190802	0.150141	0.175558	0.119472	0.0544245	0.126091	0.0385718	0.019515	0.0272739	0.0437036	0.0611799	0.0404717	0.055748	0.0409234	0.324555	0.288707	0.0568543	0.0733146	0.0566266	0.0255057	0.100202	0.794678
5.74_528.1797n	528.18	535.18	5.74248	0.055062	0.0554993	0.0569166	0.0684997	0.0562942	0.0563007	0.0571457	0.0456096	0.056416	0.0655646	0.0735756	0.0744472	0.0669119	0.105167	0.0669139	0.0782798	0.0758371	1.34425	0.0544619	0.0593426	0.0506633	0.0344021	0.0297875	0.0457315	0.810612
12.03_361.1545m/z		361.154	12.0322	0.0550187	0.06807	0.123771	0.124698	0.0961045	0.110273	0.126035	0.0933688	0.0996674	0.0185942	0.00510469	0.0214145	0.00859934	0.00891903	0.00715123	0.0130201	0.011829	0.118685	0.00953852	0.016022	0.00823803	0.022042	0.018648	0.0148977	0.149474
16.02_258.1054n	258.105	266.094	16.0243	0.0549702	0.0619151	0.0549387	0.0627922	0.056829	0.0468287	0.0715182	0.127946	0.0672173	0.108976	0.0560815	0.0310407	0.0444667	0.0612563	0.0416686	0.0671069	0.0586567	0.872644	0.0249613	0.0396209	0.0436528	0.0887023	0.0534729	0.0500821	0.745078
1.66_452.1555m/z		452.155	1.66252	0.0548957	0.0428773	0.0120628	0.0236704	0.0158171	0.0148548	0.0298535	0.0511881	0.0306525	0.150077	0.130229	0.0332113	0.0816102	0.146642	0.0904991	0.11022	0.10607	3.4604	0.0147678	0.038008	0.0357276	0.0381492	0.0462662	0.0345837	1.12825
7.38_282.0900n	282.09	283.097	7.3766	0.0548824	0.0754742	0.0975947	0.0839474	0.0762321	0.077577	0.0818951	0.0755577	0.0778951	0.053203	0.0276658	0.059885	0.0412117	0.0362117	0.0330113	0.0536686	0.043551	0.559098	0.0445393	0.0377413	0.0640961	0.0806802	0.0637776	0.0581669	0.746734
6.37_863.1321n	863.132	846.129	6.37302	0.0548413	0.09345	0.113849	0.104125	0.0936606	0.102901	0.0868013	0.0741913	0.0904775	0.0466709	0.0424473	0.0530797	0.0449157	0.114566	0.0454797	0.0531054	0.0571807	0.631987	0.0402278	0.0451908	0.0465714	0.100197	0.0442453	0.0552864	0.611051
1.09_249.1002n	249.1	250.107	1.09228	0.0547772	0.0642982	0.0489263	0.0770368	0.0584837	0.0548639	0.0767665	0.0529854	0.0610173	0.0526241	0.0627361	0.0451088	0.0582586	0.0565598	0.0476818	0.0518026	0.0535388	0.877437	0.0644816	0.0367769	0.0563179	0.0401638	0.0567082	0.0508897	0.834021
13.85_714.5030n	714.503	1470.98	13.8528	0.0547377	0.0533133	0.301036	0.330038	0.398189	0.445183	0.132577	0.138783	0.231732	0.916773	0.339363	0.36672	1.0622	0.82461	0.841672	1.24007	0.798773	3.44697	0.046864	0.0224988	0.419328	0.0327522	0.0117793	0.106645	0.460206
5.60_348.1935n	348.194	331.19	5.59988	0.054694	0.0631167	0.0993194	0.122449	0.095386	0.0939028	0.0844279	0.0574433	0.0838423	0.0328195	0.0230618	0.0211964	0.045533	0.0214224	0.0336239	0.040227	0.0311263	0.371248	0.0367455	0.0277356	0.0777239	0.0283032	0.0406153	0.0422247	0.50362
15.82_572.2966n	572.297	555.293	15.8214	0.0546698	0.0461476	0.0627461	0.0783734	0.0742487	0.0824582	0.0676657	0.0423948	0.063588	0.0387947	0.0390431	0.0444028	0.040163	0.0459228	0.0389729	0.0493631	0.0423803	0.666482	0.0876908	0.0259361	0.0335951	0.023416	0.0202914	0.0381859	0.60052
5.67_297.0972n	297.097	320.092	5.67112	0.054615	0.0572603	0.0583954	0.0561105	0.0561371	0.0559516	0.0565213	0.0562022	0.0563992	0.0589883	0.0578731	0.0570518	0.0568777	0.0575341	0.0547203	0.0551714	0.0568881	1.00867	0.0488017	0.0482848	0.0527414	0.0474638	0.0505526	0.0495689	0.878893
22.31_336.1772n	336.177	369.188	22.3141	0.0545832	0.0556491	0.0341782	0.033491	0.0455639	0.0738246	0.0603082	0.055792	0.0516738	0.0397209	0.039253	0.0421117	0.0411293	0.0543304	0.0400891	0.0426823	0.0427595	0.82749	0.036279	0.0444115	0.0467458	0.039847	0.0354288	0.0405424	0.784584
22.50_256.9156m/z		256.916	22.4958	0.05441	0.0568719	0.0670935	0.0685816	0.0635342	0.0725116	0.0584203	0.0567866	0.0622762	0.0740745	0.0754183	0.0744365	0.0774778	0.101776	0.0749394	0.0802272	0.0797643	1.28081	0.058316	0.0679309	0.068699	0.0639882	0.0560441	0.0629957	1.01155
6.99_1031.2220m/z		1031.22	6.98727	0.054409	0.0594894	0.0791527	0.0825549	0.0644368	0.11542	0.0636054	0.0639547	0.0728778	0.0493866	0.0829929	0.0356874	0.0955101	0.194423	0.100488	0.109905	0.0954847	1.3102	0.0104817	0.0183955	0.0320178	0.0315744	0.00493888	0.0194817	0.26732
4.89_781.2533m/z		781.253	4.89248	0.054348	0.094892	0.108649	0.111839	0.0991934	0.0954625	0.111311	0.0715665	0.0934078	0.0424131	0.0404393	0.0266644	0.0593741	0.0463045	0.0435342	0.0492708	0.044	0.471053	0.0466145	0.0254809	0.0954062	0.0413038	0.0398867	0.0497384	0.532487
20.07_462.1242n	462.124	485.113	20.0658	0.0542664	0.0495456	0.0444146	0.0590677	0.0139813	0.0166759	0.0125968	0.00636842	0.0321146	0.0473599	0.0492082	0.0445361	0.00645126	0.0916616	0.0178403	0.00428875	0.0373351	1.16256	0.000331028	0.000721807	0.000979552	0.000875397	0.000385554	0.000658668	0.0205099
22.24_1129.7995m/z		1129.8	22.2432	0.0541957	0.0564835	0.0417561	0.0486702	0.054043	0.0593362	0.0549538	0.0609355	0.0537967	0.0643077	0.0541399	0.0567387	0.0739216	0.0744564	0.0586248	0.0734469	0.0650909	1.20994	0.0772789	0.0878681	0.0929539	0.0892292	0.0755065	0.0845673	1.57198
22.93_230.4159m/z		230.416	22.929	0.054087	0.0557017	0.0629278	0.0654377	0.0644372	0.0682016	0.0584451	0.0556459	0.0606105	0.0676145	0.0710559	0.0686378	0.0725143	0.0935955	0.0668045	0.0735347	0.0733939	1.21091	0.05845	0.0689733	0.0713518	0.0679894	0.0577845	0.0649098	1.07093
13.83_566.2957n	566.296	611.332	13.8308	0.0540354	0.0547524	0.0995775	0.103307	0.108273	0.129775	0.0767388	0.0757207	0.0877724	0.153533	0.11761	0.12144	0.169498	0.193399	0.154064	0.181615	0.15588	1.77596	0.0421795	0.0353268	0.102617	0.0406444	0.0246236	0.0490783	0.559155
14.11_445.1100m/z		445.11	14.1106	0.0539885	0.0410413	0.00726895	0.00798516	0.0132398	0.00494171	0.0384325	0.194217	0.0451394	0.0303611	0.0122527	0.000405925	0.00313375	0.00510678	0.00582879	0.00970134	0.00954149	0.211379	5.87616e-05	0.00459287	0.00277173	0.01566	0.0155168	0.00772004	0.171027
19.97_482.4056m/z		482.406	19.9671	0.0539209	0.0598496	0.060764	0.0661943	0.0633076	0.0694763	0.0618823	0.0604415	0.0619796	0.0674689	0.0727389	0.0678366	0.0730713	0.0939858	0.0705415	0.0755559	0.074457	1.20132	0.0559509	0.0674687	0.0683394	0.0671427	0.0543457	0.0626495	1.01081
7.15_814.3146n	814.315	797.311	7.15178	0.053871	0.0538772	0.065372	0.0585091	0.0644008	0.0710164	0.0568524	0.036447	0.0575432	0.0467454	0.0282631	0.0304146	0.0426296	0.0513894	0.0387598	0.052658	0.0415514	0.72209	0.0835394	0.0286855	0.0532642	0.024911	0.0334294	0.0447659	0.777952
3.81_743.1462n	743.146	744.153	3.80668	0.0537427	0.0650626	0.0241957	0.027638	0.0180316	0.0367959	0.0353022	0.0576688	0.0398047	0.0762972	0.112024	0.0466517	0.0782777	0.484158	0.109775	0.098007	0.143599	3.60758	0.00190785	0.018223	0.00408088	0.0538758	0.00175222	0.0159679	0.401157
11.27_375.0572n	375.057	398.04	11.2701	0.0536711	0.0597476	0.085284	0.0777652	0.066452	0.0676004	0.0762388	0.0703944	0.0696442	0.0429496	0.0177625	0.0289228	0.0282411	0.034039	0.0277367	0.0454447	0.0321566	0.461727	0.0375731	0.0262838	0.0352138	0.0451416	0.0390935	0.0366611	0.526406
0.12_228.9443n	228.944	236.939	0.118267	0.0536467	0.053654	0.0545823	0.0574204	0.0582987	0.0541471	0.0538577	0.0475945	0.0541502	0.0624858	0.0619964	0.0602471	0.0659815	0.0848835	0.0537423	0.0668685	0.0651721	1.20354	0.0370378	0.0413346	0.0497154	0.0463886	0.0323909	0.0413735	0.76405
5.35_762.1936m/z		762.194	5.34757	0.0535137	0.0597699	0.0575852	0.0590752	0.0541458	0.0601768	0.0556004	0.0574904	0.0571697	0.0603592	0.0921544	0.0665762	0.0724822	0.157439	0.0712284	0.0821907	0.0860615	1.50537	0.0253693	0.0565786	0.0440168	0.0641698	0.0358919	0.0452053	0.790722
4.82_226.0618n	226.062	249.051	4.81565	0.0533536	0.0535136	0.0707336	0.0731793	0.0721199	0.0797813	0.0622796	0.0533388	0.0647875	0.0425717	0.0624783	0.0492956	0.0678797	0.0603955	0.0559145	0.0615165	0.0571503	0.882119	0.0549662	0.0545954	0.086276	0.0430499	0.0355659	0.0548907	0.847243
14.37_206.1672n	206.167	189.164	14.3682	0.0533443	0.0799749	0.132064	0.148414	0.152511	0.160083	0.108322	0.0762075	0.113865	0.238344	0.135054	0.23218	0.254796	0.307371	0.245487	0.309348	0.246083	2.16118	0.0812978	0.093619	0.145469	0.0992118	0.100591	0.104038	0.913694
5.86_422.2148n	422.215	445.204	5.85755	0.053274	0.0726216	0.0478255	0.0450424	0.0470997	0.0631438	0.0598822	0.0429345	0.053978	0.058581	0.0664984	0.0417209	0.0574442	0.0747112	0.0519311	0.0710553	0.0602774	1.1167	0.0209563	0.0151726	0.0255781	0.0226261	0.0468124	0.0262291	0.485922
2.39_105.0701m/z		105.07	2.39195	0.0532442	0.0527615	0.0577826	0.0595997	0.0586346	0.0604272	0.053012	0.0522135	0.0559594	0.0652492	0.074003	0.063729	0.0713095	0.0922273	0.065018	0.0710908	0.0718038	1.28314	0.0472331	0.0546259	0.0566076	0.0552432	0.0458453	0.051911	0.927655
5.36_1428.2433n	1428.24	737.111	5.35853	0.0532382	0.0522825	0.0692894	0.067359	0.0642949	0.0647939	0.0606456	0.0592609	0.0613955	0.0469831	0.0765756	0.074106	0.0696498	0.0784606	0.0614469	0.0694201	0.0680917	1.10907	0.0323553	0.0649647	0.0554671	0.0639275	0.0464631	0.0526355	0.857318
14.67_610.3183n	610.318	633.308	14.6699	0.0531921	0.0633163	0.0779029	0.0870784	0.0840176	0.0915343	0.0750142	0.0657428	0.0747248	0.119272	0.0942234	0.122798	0.120972	0.162873	0.116752	0.13101	0.123986	1.65923	0.0441753	0.0593977	0.0657434	0.0612971	0.0560698	0.0573367	0.767304
18.62_693.4636m/z		693.464	18.6236	0.0531477	0.060737	0.0548665	0.0638412	0.0552335	0.0676587	0.0611021	0.059034	0.0594526	0.0597145	0.0695851	0.0651501	0.0626827	0.0893891	0.0579186	0.0688272	0.0676096	1.1372	0.0487245	0.0559455	0.0592056	0.0678761	0.046518	0.0556539	0.936106
18.45_407.3298m/z		407.33	18.4536	0.0531073	0.0514495	0.0823724	0.0834256	0.0979778	0.106755	0.0642288	0.0779303	0.0771559	0.149281	0.115057	0.0742121	0.184938	0.176126	0.139666	0.181941	0.145889	1.89083	0.0464964	0.0660821	0.157508	0.079648	0.0625188	0.0824507	1.06863
20.75_388.2586m/z		388.259	20.7512	0.0531021	0.0559754	0.029864	0.0352844	0.0388838	0.0652221	0.0614855	0.0580485	0.0497332	0.039814	0.0441758	0.0394862	0.0452571	0.0578915	0.040893	0.0465387	0.0448652	0.902117	0.0350306	0.0396544	0.0424025	0.0400832	0.0355875	0.0385516	0.775169
7.85_796.2784n	796.278	797.286	7.8537	0.053094	0.103074	0.110639	0.10902	0.10111	0.0886161	0.109889	0.0816317	0.0946342	0.0514284	0.0334435	0.0259799	0.0517247	0.04622	0.038142	0.05348	0.0429169	0.453503	0.0466122	0.0160896	0.0713367	0.038851	0.0414416	0.0428662	0.452968
19.65_262.2299n	262.23	263.237	19.649	0.0530199	0.0573372	0.0594393	0.0611031	0.0630403	0.0661919	0.0621463	0.0613231	0.0604502	0.0735726	0.0663378	0.0735966	0.0653776	0.0807987	0.0575714	0.0770613	0.0706166	1.16818	0.0669283	0.0797119	0.0828566	0.0792691	0.0806115	0.0778755	1.28826
20.92_249.0797n	249.08	250.087	20.9158	0.0530127	0.0572529	0.0464714	0.0520052	0.05239	0.0692783	0.0585847	0.0577408	0.055842	0.0524209	0.054865	0.0520851	0.0569378	0.0714668	0.0513706	0.0575407	0.0566695	1.01482	0.11002	0.125952	0.133602	0.133247	0.104519	0.121468	2.17521
2.51_352.0779n	352.078	353.084	2.50702	0.0529629	0.074226	0.0524424	0.0605863	0.0461309	0.0509436	0.0720061	0.0586535	0.058494	0.0604705	0.0444598	0.150492	0.0677053	0.0383757	0.0653776	0.0610432	0.0697034	1.19163	0.0492287	0.0315046	0.031266	0.0332806	0.0329859	0.0356531	0.609518
2.48_644.1586n	644.159	652.206	2.47962	0.0529234	0.056807	0.0490554	0.0531341	0.048344	0.054927	0.0595944	0.0517447	0.0533162	0.0823121	0.0684593	0.0572088	0.0778076	0.0795475	0.0784799	0.0771767	0.0744274	1.39596	0.0326591	0.0226098	0.0403941	0.0230125	0.0248628	0.0287077	0.538441
13.01_408.1148n	408.115	205.065	13.0138	0.0529105	0.0621617	0.0994294	0.0900599	0.0748866	0.0689553	0.0831318	0.08581	0.0771681	0.0605889	0.0183898	0.0312045	0.032674	0.0437282	0.0324027	0.0623712	0.0401942	0.520865	0.0458784	0.0338143	0.0449687	0.0689199	0.0501529	0.0487468	0.631696
0.62_197.0623n	197.062	204.085	0.62065	0.0528868	0.0607534	0.0814131	0.0851518	0.0827642	0.0884106	0.0668435	0.062333	0.0725695	0.0644731	0.0544992	0.0836607	0.0992783	0.0840754	0.0774718	0.0804094	0.0776954	1.07063	0.0775522	0.0700463	0.0816936	0.0915488	0.371095	0.138387	1.90696
23.97_307.8917m/z		307.892	23.9653	0.0528743	0.0564623	0.0636098	0.0687494	0.0656782	0.0694923	0.0582712	0.0562178	0.0614194	0.0700214	0.0777878	0.0752769	0.076491	0.100578	0.0709864	0.0788273	0.0785669	1.27919	0.0399521	0.0484893	0.0486342	0.048797	0.0388113	0.0449368	0.731638
21.99_1169.7934m/z		1169.79	21.989	0.0528548	0.054905	0.0167689	0.044876	0.0573174	0.043667	0.0560996	0.0590644	0.0481941	0.0264237	0.0618029	0.0400434	0.0533988	0.0856174	0.0225731	0.0673621	0.0510316	1.05888	0.0322981	0.0191514	0.0290271	0.0515071	0.0311269	0.0326221	0.67689
4.86_292.9988n	292.999	294.006	4.8595	0.0528484	0.0571374	0.0658172	0.0678891	0.0679607	0.0696364	0.061662	0.052083	0.0618793	0.0602816	0.0728483	0.0668191	0.0740762	0.0855524	0.0617249	0.069712	0.0701449	1.13358	0.0468605	0.0510361	0.067655	0.0525811	0.0402938	0.0516853	0.83526
0.64_226.1134n	226.113	233.113	0.637083	0.0528241	0.0556521	0.06065	0.0767092	0.0632685	0.0633419	0.0721843	0.0615568	0.0632734	0.0598805	0.0475254	0.142891	0.0559523	0.0468327	0.0479752	0.0668467	0.0668434	1.05642	0.0540118	0.057299	0.0548683	0.0587859	0.0524077	0.0554745	0.876744
0.04_362.7834n	362.783	363.791	0.04155	0.052755	0.0519116	0.0600089	0.0613579	0.0602108	0.0368784	0.0568833	0.0304625	0.0513086	0.068368	0.0649551	0.065809	0.0703856	0.0922145	0.0390516	0.0767824	0.0682237	1.32968	0.0275811	0.0307682	0.0576473	0.0564436	0.0206277	0.0386136	0.752576
11.27_240.0767n	240.077	248.083	11.2701	0.0527458	0.0635488	0.0970714	0.0875687	0.0692456	0.0696097	0.0866187	0.0803983	0.0758509	0.0387165	0.0113679	0.0239814	0.0226619	0.0243049	0.019845	0.0394124	0.0257557	0.339557	0.0488997	0.0280485	0.0434808	0.0562225	0.0490993	0.0451502	0.595249
21.41_815.4114m/z		815.411	21.4148	0.0526593	0.056368	0.0588456	0.0565212	0.0651329	0.0723214	0.0564935	0.0593163	0.0597073	0.0587818	0.00608919	0.0735653	0.0655977	0.0926909	0.0516275	0.0692969	0.0596642	0.999278	0.0383771	0.0644266	0.0368818	0.0625332	0.0505929	0.0505623	0.846837
13.02_641.2274n	641.227	648.216	13.0192	0.0526035	0.0668574	0.156838	0.121465	0.0830146	0.0684083	0.119706	0.125062	0.0992444	0.051116	0.00309713	0.0163216	0.014791	0.0192596	0.0152742	0.0493788	0.0241769	0.24361	0.0414022	0.018253	0.028306	0.0732164	0.0455938	0.0413543	0.416692
22.29_407.3042m/z		407.304	22.291	0.0525853	0.0572824	0.0450867	0.0437299	0.0471222	0.0611214	0.0572246	0.0568386	0.0526239	0.0584976	0.0544665	0.0595983	0.0692687	0.0823623	0.0646424	0.0752782	0.066302	1.25992	0.0512	0.0634001	0.0600869	0.0616218	0.0518926	0.0576403	1.09533
5.35_764.1966m/z		764.197	5.34757	0.0525774	0.0571474	0.0565005	0.0593268	0.0568642	0.0639938	0.0553469	0.0536776	0.0569293	0.0781512	0.111629	0.0812534	0.0817831	0.169293	0.0786415	0.0969761	0.0996753	1.75086	0.0272239	0.0615548	0.0444991	0.083011	0.033886	0.050035	0.878896
5.35_1253.2449m/z		1253.24	5.35305	0.0525539	0.04813	0.0507126	0.0515457	0.051261	0.0543135	0.0541825	0.0574505	0.0525187	0.0481392	0.0826485	0.0650344	0.0628415	0.0533197	0.050392	0.0649648	0.0610486	1.16242	0.029387	0.0496587	0.040402	0.0444782	0.031226	0.0390304	0.74317
21.24_119.0891n	119.089	277.173	21.2448	0.052512	0.0484854	0.0392176	0.0452197	0.0541215	0.0608499	0.0549053	0.0489295	0.0505301	0.0624054	0.0622041	0.082919	0.0739841	0.0772923	0.0728502	0.0763312	0.0725695	1.43616	0.0322112	0.0367015	0.0361946	0.0472074	0.0281426	0.0360915	0.714257
11.83_995.7323n	995.732	978.708	11.8348	0.0524869	0.120246	0.155389	0.167137	0.188053	0.141411	0.185742	0.0806199	0.136385	0.840299	0.114804	1.30877	0.454904	0.677593	0.598452	0.968768	0.709084	5.19912	0.194083	0.322003	0.210474	0.191142	0.563306	0.296202	2.1718
5.35_360.0840n	360.084	721.164	5.35305	0.052298	0.0528713	0.0646486	0.0661604	0.0655945	0.0656588	0.0623576	0.0563963	0.0607482	0.0408827	0.059936	0.0607404	0.0603587	0.0619057	0.0501553	0.0609598	0.0564198	0.928749	0.0303397	0.0533313	0.0552725	0.0479742	0.036915	0.0447665	0.73692
0.60_278.0801n	278.08	595.078	0.6042	0.0522633	0.0442004	0.045724	0.0606339	0.0495964	0.0515233	0.0535088	0.0556969	0.0516434	0.0806364	0.0922443	0.0653116	0.0814919	0.0948352	0.0653243	0.0720456	0.0788413	1.52665	0.0502861	0.0609029	0.0667466	0.0630898	0.112456	0.0706962	1.36893
22.49_81.5205m/z		81.5205	22.4903	0.0522076	0.0548919	0.0640098	0.0689332	0.0652836	0.0665143	0.0564806	0.0549845	0.0604132	0.0694138	0.0733649	0.0714628	0.0741497	0.0956657	0.0700028	0.075326	0.0756265	1.25182	0.0446142	0.0512752	0.0550642	0.0507869	0.0423208	0.0488122	0.807973
5.59_1137.2518m/z		1137.25	5.58892	0.0521851	0.066805	0.0364314	0.0355211	0.0320367	0.0428396	0.0572141	0.0518323	0.0468582	0.0687716	0.108843	0.0811303	0.0629683	0.160099	0.052833	0.083485	0.0883043	1.8845	0.0289995	0.0269846	0.0118755	0.0194828	0.0201514	0.0214988	0.458805
0.79_121.0650m/z		121.065	0.785167	0.0521737	0.0706145	0.0364042	0.0605393	0.0484041	0.0452569	0.0789211	0.0624631	0.0568471	0.0412267	0.122386	0.0735957	0.0496586	0.12055	0.0308629	0.0782687	0.0737927	1.29809	0.0488751	0.0281986	0.0770636	0.0335082	0.056861	0.0489013	0.860225
11.56_339.1313n	339.131	347.139	11.5606	0.0521657	0.0502281	0.110315	0.0921714	0.0896246	0.119574	0.069593	0.0771896	0.0826078	0.0232391	0.0123907	0.0183672	0.0200093	0.0108674	0.0104555	0.0154861	0.0158307	0.191637	0.00579236	0.00324862	0.0136795	0.0103222	0.0120861	0.00902573	0.10926
22.28_433.3414m/z		433.341	22.2849	0.0520934	0.0544841	0.0425379	0.0444745	0.0430972	0.0615264	0.0527015	0.0557523	0.0508334	0.0495417	0.0493405	0.0491489	0.0500439	0.0641223	0.0472855	0.0509194	0.051486	1.01284	0.047113	0.056937	0.060701	0.0562618	0.0504074	0.054284	1.06788
21.32_1482.0268n	1482.03	1465.02	21.3162	0.051938	0.0525009	0.0521743	0.040896	0.0479075	0.0597624	0.0488273	0.0473883	0.0501743	0.00680023	0.00281065	0.0518967	0.00534664	0.0149587	0.0179933	0.0130424	0.0161212	0.321304	0.0728737	0.0799808	0.0557961	0.101012	0.0816152	0.0782555	1.55967
21.44_869.5027n	869.503	933.518	21.4368	0.0517746	0.0514183	0.0456486	0.0412431	0.0497627	0.0605032	0.0524772	0.0550742	0.0509877	0.0407045	0.00367858	0.0591136	0.0442921	0.0560167	0.0359881	0.0469432	0.0409624	0.803377	0.0269684	0.039388	0.022563	0.0409885	0.0322958	0.0324407	0.636245
1.60_114.0141n	114.014	156.048	1.59677	0.0517397	0.0589132	0.0536566	0.0551206	0.051025	0.0539926	0.0674609	0.046517	0.0548032	0.078319	0.0748345	0.27875	0.0678173	0.0914193	0.0680744	0.0848476	0.106295	1.93957	0.0427384	0.0412703	0.0302224	0.037332	0.0476547	0.0398436	0.72703
13.22_333.6755m/z		333.675	13.2221	0.0517279	0.0351551	0.0316207	0.0401543	0.0320576	0.0343866	0.0454855	0.0328318	0.0379274	0.112966	0.0549726	0.0974002	0.064817	0.124997	0.0709578	0.0965564	0.0889524	2.34533	0.0285485	0.0545451	0.0234144	0.0203538	0.0215928	0.0296909	0.782835
4.85_953.1246m/z		953.125	4.84853	0.0516979	0.0522764	0.06024	0.0610336	0.0607336	0.0600007	0.0558111	0.0502055	0.0564999	0.068231	0.0825342	0.0691276	0.0755185	0.0979587	0.0663855	0.0739283	0.0762405	1.34939	0.038577	0.0448273	0.0510816	0.0487033	0.0359331	0.0438244	0.775656
22.80_409.8275n	409.828	417.828	22.8028	0.0516059	0.0553677	0.065661	0.0681661	0.0661153	0.0696471	0.0588077	0.0514599	0.0608538	0.0730526	0.0772931	0.076212	0.0782911	0.10453	0.0730548	0.0820768	0.0806444	1.32521	0.0351681	0.043775	0.0448386	0.041548	0.0362576	0.0403175	0.662529
6.69_296.1049n	296.105	297.112	6.68563	0.0514926	0.069448	0.117885	0.0941251	0.0881879	0.0942126	0.0864599	0.062845	0.083082	0.0403999	0.0143823	0.0417451	0.0413911	0.0260805	0.0252217	0.0406503	0.0328387	0.395256	0.0509231	0.0241369	0.0698599	0.0400827	0.0473868	0.0464779	0.559422
22.73_454.7748m/z		454.775	22.7261	0.0514759	0.0550316	0.0656254	0.0672255	0.0641255	0.0725288	0.0583964	0.0529211	0.0609163	0.0731302	0.0790546	0.0769642	0.078643	0.108041	0.0733403	0.0818488	0.0815747	1.33913	0.0310483	0.0350201	0.0373389	0.0401879	0.0343635	0.0355917	0.584273
2.58_806.1982m/z		806.198	2.57838	0.0513956	0.0407897	0.0274426	0.0249741	0.0318711	0.0340239	0.0344479	0.0481806	0.0366407	0.0814818	0.112368	0.0452135	0.0691017	0.0468891	0.0488009	0.0602328	0.0662983	1.80942	0.0264457	0.031969	0.0178716	0.0318244	0.0167723	0.0249766	0.681663
5.79_151.0584n	151.058	193.075	5.79178	0.0513522	0.0503897	0.0463263	0.0484528	0.0469484	0.0493361	0.0525404	0.0465216	0.0489834	0.0398176	0.0531612	0.0426979	0.0531966	0.0622885	0.0496158	0.053683	0.0506372	1.03376	0.0327856	0.0411395	0.0411199	0.0371441	0.0259203	0.0356219	0.727223
1.36_126.9568m/z		126.957	1.35542	0.0513089	0.0460066	0.0579079	0.0600585	0.0569853	0.0466705	0.0512725	0.0379629	0.0510216	0.0533703	0.0569912	0.0612584	0.0584736	0.0753131	0.0510801	0.0621102	0.0597996	1.17204	0.0410282	0.0524269	0.0558258	0.0512185	0.043178	0.0487355	0.955192
22.15_1178.8126m/z		1178.81	22.1479	0.0512865	0.0572945	0.0381351	0.0596995	0.0578193	0.0515892	0.0538594	0.0606642	0.0537935	0.0568044	0.0534752	0.0613321	0.0704296	0.0856223	0.054915	0.0689658	0.0645063	1.19915	0.0754591	0.0782996	0.0760986	0.0816291	0.0709979	0.0764968	1.42205
21.99_1250.2615m/z		1250.26	21.989	0.0511666	0.0579478	0.00688983	0.0834722	0.0656753	0.0959361	0.0682923	0.061701	0.0613851	0.0602314	0.0803199	0.0335017	0.0440531	0.105243	0.00553098	0.0667192	0.0565142	0.92065	0.0322617	0.0068429	0.0567438	0.0499712	0.0369722	0.0365584	0.595557
7.33_636.1814n	636.181	619.178	7.32728	0.0511081	0.0812426	0.0506515	0.0520975	0.0608878	0.0552506	0.0630029	0.0560216	0.0587828	0.0368558	0.034183	0.100703	0.0362971	0.0522196	0.0267801	0.042872	0.0471302	0.801767	0.0272458	0.0219467	0.0207919	0.0234894	0.0175663	0.022208	0.377798
19.08_618.3920n	618.392	619.399	19.0842	0.0511048	0.0748609	0.0774151	0.0705562	0.0741835	0.0830442	0.0859185	0.0600989	0.0721477	0.328477	0.211894	0.432176	0.197687	0.246346	0.302089	0.276478	0.285021	3.95052	0.0408689	0.0873938	0.0531991	0.0818363	0.0590863	0.0644769	0.893678
21.90_582.2115m/z		582.211	21.8969	0.0510244	0.049507	0.06169	0.075387	0.0201404	0.0263093	0.0148771	0.0102659	0.0386502	0.0533971	0.0536155	0.0622815	0.0143287	0.104488	0.0282526	0.0133419	0.0471007	1.21864	0.00607759	0.00830049	0.0084863	0.00773871	0.00585771	0.00729216	0.188671
22.26_377.2957m/z		377.296	22.261	0.0510036	0.0533193	0.0454025	0.0466981	0.0462674	0.0665544	0.0548845	0.054076	0.0522757	0.0521881	0.0483778	0.0503003	0.0536989	0.0663564	0.0508833	0.0549507	0.0538222	1.02958	0.0401095	0.0497553	0.0549299	0.045904	0.04301	0.0467417	0.894138
0.64_298.1030m/z		298.103	0.642567	0.050943	0.0142908	0.00883884	0.00708615	0.0108252	0.0127707	0.0136974	0.031528	0.0187475	0.0189034	0.0140921	0.0548417	0.00390769	0.00674987	0.00447676	0.00284689	0.0151169	0.806343	0.00581483	0.00342099	0.00127713	0.00449665	0.00398265	0.00379845	0.202611
20.64_599.4267m/z		599.427	20.6362	0.0508909	0.0564423	0.0708769	0.0715425	0.0643642	0.0643753	0.0547487	0.0533882	0.0608286	0.0396586	0.0147373	0.067462	0.0496796	0.0828327	0.0522518	0.0473384	0.0505658	0.831283	0.020903	0.0369948	0.0249395	0.0298353	0.0215546	0.0268454	0.441329
0.60_1128.1212n	1128.12	1170.2	0.598517	0.050879	0.0466756	0.0422225	0.0269381	0.0464488	0.0415684	0.0463551	0.0477708	0.0436073	0.0633264	0.0746175	0.0705737	0.0646325	0.0823325	0.052327	0.0590992	0.0667013	1.52959	0.0224922	0.0484866	0.0371707	0.0271696	0.0201009	0.031084	0.712816
2.50_469.1259m/z		469.126	2.50153	0.0508725	0.0561532	0.0389904	0.0351041	0.0363773	0.0455312	0.0374316	0.0514887	0.0439936	0.0540921	0.0516284	0.0302695	0.0370122	0.0806511	0.0442926	0.0423955	0.0486202	1.10516	0.0134346	0.0139545	0.0264535	0.0242806	0.0122471	0.0180741	0.410834
6.06_498.2105n	498.21	481.207	6.06055	0.0507779	0.0992705	0.111034	0.0881148	0.0973904	0.0961835	0.0693015	0.044861	0.0821167	0.0997236	0.0338813	0.110156	0.0965044	0.115695	0.122682	0.148893	0.103934	1.26568	0.0918317	0.0293933	0.0537931	0.0229118	0.0252076	0.0446275	0.543464
20.74_100.5072m/z		100.507	20.7403	0.0507616	0.052626	0.0643319	0.0658421	0.0660436	0.0688529	0.0559795	0.05307	0.0596884	0.0688325	0.0713299	0.0663967	0.0728249	0.0924617	0.0685771	0.0730008	0.0733462	1.22882	0.0510133	0.0634719	0.0638192	0.0611767	0.0479629	0.0574888	0.963148
5.61_262.1206n	262.121	263.127	5.60537	0.0507609	0.0852839	0.128464	0.110533	0.117461	0.130421	0.0689354	0.0571833	0.0936302	0.0464957	0.0239538	0.0707437	0.0561155	0.0633187	0.0487899	0.0770402	0.0552082	0.589641	0.12021	0.0507826	0.0988025	0.0567382	0.0452617	0.0743591	0.794178
0.58_1213.5587n	1213.56	1236.55	0.579867	0.0506582	0.0238031	0.0324307	0.0497771	0.0332803	0.0452387	0.0445351	0.0441792	0.0404878	0.0462469	0.0840755	0.021753	0.0625777	0.12171	0.0430643	0.0443615	0.0605412	1.4953	0.0288325	0.0216052	0.0455488	0.0496916	0.0294488	0.0350254	0.865084
20.84_324.2296n	324.23	347.225	20.8391	0.0506546	0.056441	0.0748124	0.0718908	0.0738	0.172658	0.0602086	0.0535152	0.0767476	0.0614466	0.0718751	0.0666425	0.0639416	0.0725655	0.0616325	0.0705731	0.0669538	0.87239	0.0460834	0.0609977	0.0590444	0.0471879	0.0528093	0.0532246	0.693501
5.75_823.1762n	823.176	868.21	5.75343	0.0506476	0.0661113	0.0645511	0.0593844	0.0553776	0.0748143	0.0557372	0.0561543	0.0603472	0.0577233	0.0619641	0.0461077	0.0599101	0.149407	0.0617715	0.0728606	0.0728206	1.20669	0.00956375	0.0115356	0.0164915	0.0223569	0.00250479	0.0124905	0.206977
5.81_1259.3012n	1259.3	1267.29	5.80823	0.050629	0.0632315	0.0446614	0.0513604	0.046779	0.0510287	0.058564	0.0430995	0.0511692	0.0358817	0.0581772	0.0411637	0.0580288	0.100565	0.0604896	0.0657144	0.0600029	1.17264	0.0099965	0.0188099	0.0142164	0.0166168	0.00713864	0.0133556	0.26101
22.82_172.9596m/z		172.96	22.8194	0.0505431	0.0523984	0.0603382	0.0635986	0.0584806	0.0659134	0.054783	0.0522831	0.0572923	0.0687227	0.0742179	0.0718235	0.074731	0.0969681	0.067102	0.0767384	0.0757577	1.3223	0.0560884	0.0654269	0.063306	0.0621998	0.0552451	0.0604532	1.05517
0.66_474.1036n	474.104	538.127	0.659	0.0503252	0.0853413	0.0988202	0.0999609	0.0936598	0.100513	0.0662908	0.0457277	0.0800798	0.0594045	0.0436472	0.0755628	0.063994	0.069045	0.0645123	0.0765983	0.0646806	0.807702	0.138641	0.0607936	0.0868146	0.0537857	0.0447064	0.0769483	0.960896
4.11_832.2251m/z		832.225	4.1083	0.0502929	0.0606151	0.0390839	0.0347966	0.0461587	0.0438132	0.0676707	0.0671354	0.0511958	0.0697717	0.0986024	0.0874349	0.0482103	0.0568811	0.0362177	0.0706469	0.0668236	1.30525	0.0235648	0.0220716	0.0108902	0.0250303	0.0146883	0.019249	0.375989
15.77_522.3554m/z		522.355	15.7666	0.0502083	0.0789288	0.196215	0.246024	0.234301	0.253046	0.192988	0.0778105	0.16619	0.416713	0.435221	0.35208	0.816607	0.574207	0.728095	0.976198	0.61416	3.69553	0.256964	0.243579	0.415011	0.237484	0.195548	0.269717	1.62294
20.39_351.2482m/z		351.248	20.3893	0.0501998	0.0555479	0.0437192	0.0473416	0.0465337	0.0677457	0.0581995	0.055179	0.0530583	0.0477527	0.0503355	0.0473843	0.0525541	0.0642945	0.0489195	0.0538016	0.0521489	0.98286	0.0411688	0.0534242	0.0509126	0.0531853	0.0410761	0.0479534	0.903787
1.31_434.1423n	434.142	399.128	1.30612	0.0499569	0.0653717	0.0244126	0.0258845	0.0259314	0.0268723	0.0420331	0.055647	0.0395137	0.0627465	0.0389842	0.0161427	0.0248127	0.0377683	0.0532402	0.0511202	0.0406878	1.02971	0.02493	0.00698003	0.0205653	0.00708403	0.0268319	0.0172782	0.437272
18.85_296.1872n	296.187	297.195	18.8539	0.0499309	0.0597216	0.0647594	0.0819029	0.0740876	0.0592058	0.0800531	0.0906825	0.070043	0.0686335	0.0524956	0.0562388	0.0606749	0.113204	0.0576679	0.0773636	0.0694683	0.991795	0.0376927	0.0514556	0.0580006	0.0837496	0.0453899	0.0552577	0.788911
1.00_389.0401m/z		389.04	1.00448	0.0498933	0.0693013	0.0357542	0.0554149	0.0519658	0.0507162	0.0591271	0.0591471	0.053915	0.160223	0.129506	0.0983235	0.124596	0.182049	0.150293	0.181581	0.146653	2.72008	0.143782	0.213456	0.156186	0.224883	0.164273	0.180516	3.34816
5.34_1012.2046n	1012.2	1057.2	5.3421	0.0498723	0.0523068	0.0596668	0.0615826	0.0593413	0.0640261	0.0611287	0.0581605	0.0582606	0.0314328	0.0517975	0.0586009	0.0512334	0.0496219	0.0408377	0.0527719	0.0480423	0.82461	0.0194516	0.0431282	0.040368	0.0398417	0.0267007	0.033898	0.581834
0.99_248.0534n	248.053	231.05	0.993517	0.0498402	0.0747054	0.0368578	0.0568388	0.0567391	0.0700759	0.0587275	0.0802746	0.0605074	0.226139	0.165411	0.101204	0.154772	0.21568	0.241103	0.242046	0.192336	3.17873	0.294031	0.72058	0.290091	0.532609	0.459125	0.459287	7.5906
21.24_344.2204n	344.22	345.228	21.2448	0.0497864	0.042988	0.03472	0.0432508	0.0593154	0.0588228	0.0543022	0.0414291	0.0480768	0.0702616	0.0712602	0.113483	0.0874856	0.0684784	0.0929041	0.0876389	0.0845017	1.75764	0.0395947	0.0496048	0.0496881	0.0684683	0.0351975	0.0485107	1.00902
5.35_462.0964n	462.096	463.103	5.35305	0.0497857	0.0519562	0.0619137	0.0617615	0.0595465	0.0628907	0.0553431	0.0557398	0.0573671	0.0511299	0.0701117	0.0719192	0.0676882	0.0816339	0.0602048	0.0701283	0.0675451	1.17742	0.0364004	0.0622948	0.0622169	0.0636603	0.0475136	0.0544172	0.948578
21.81_354.3725m/z		354.372	21.8054	0.0496172	0.0519454	0.0594078	0.0578542	0.0504934	0.0537525	0.0436555	0.0470103	0.051717	0.0533158	0.0427454	0.0536802	0.0545985	0.0701575	0.0509517	0.0558468	0.0544708	1.05325	0.0394471	0.0512491	0.0500601	0.0466198	0.039173	0.0453098	0.87611
10.06_334.6831m/z		334.683	10.0637	0.0495573	0.0599577	0.0862397	0.100716	0.0881636	0.0947327	0.0790608	0.0705515	0.0786224	0.164929	0.0987918	0.12358	0.16525	0.204181	0.161466	0.190706	0.158415	2.01488	0.0475526	0.0602347	0.0841102	0.0525097	0.0559779	0.060077	0.764121
13.22_435.3255m/z		435.326	13.2166	0.0495047	0.0769783	0.131462	0.155833	0.190897	0.16778	0.0939817	0.107053	0.121686	0.342689	0.0780899	0.298206	0.444484	0.260395	0.273176	0.472459	0.309928	2.54695	0.0837943	0.0559305	0.154819	0.0547177	0.0445734	0.078767	0.647296
3.31_473.1385n	473.139	480.139	3.30768	0.0494818	0.0710002	0.0419414	0.0416632	0.032868	0.0549908	0.0411189	0.041905	0.0468712	0.0658357	0.0553579	0.0278474	0.0470263	0.324314	0.0744714	0.0627808	0.0939477	2.00438	0.00855212	0.00553297	0.0148519	0.0138826	0.00134646	0.00883321	0.188457
14.11_169.0658n	169.066	152.063	14.1106	0.0494787	0.0465243	0.0332159	0.0358178	0.0370767	0.0315248	0.049147	0.0875498	0.0462919	0.0536804	0.0369521	0.0230136	0.0331592	0.0445674	0.0324781	0.0433788	0.0381757	0.824673	0.0137663	0.027049	0.0266644	0.0373458	0.0323766	0.0274404	0.592769
5.36_1082.1888n	1082.19	1096.2	5.35853	0.0494137	0.0520445	0.0617882	0.0639678	0.0606473	0.0632724	0.0584738	0.0524481	0.057757	0.0379419	0.0635032	0.0619021	0.0613351	0.0741349	0.0514355	0.0630379	0.0590415	1.02224	0.0261823	0.0428781	0.0419626	0.0382869	0.0264899	0.03516	0.608757
21.87_422.3803m/z		422.38	21.8681	0.0493667	0.0527982	0.0597241	0.0610995	0.0580366	0.0657797	0.0550026	0.0548181	0.0570782	0.0665356	0.0644706	0.0663348	0.0692121	0.0871395	0.0663301	0.0711795	0.0701717	1.2294	0.0522644	0.0624322	0.0678326	0.0594154	0.0525982	0.0589085	1.03207
20.71_195.1876n	195.188	413.369	20.7074	0.0493509	0.0560214	0.068082	0.0732459	0.0579399	0.0442173	0.0673943	0.0618137	0.0597582	0.0838486	0.0951716	0.144394	0.159852	0.14341	0.120312	0.15437	0.128766	2.15478	0.0730016	0.0933621	0.0688828	0.0764533	0.0733013	0.0770002	1.28853
7.25_285.1486m/z		285.149	7.24507	0.0493011	0.0671668	0.0632503	0.0615968	0.0709216	0.0601805	0.0705806	0.0575817	0.0625724	0.0199492	0.0190834	0.0206457	0.0265668	0.0138387	0.0171708	0.0213616	0.0198023	0.31647	0.0257776	0.0158811	0.0584684	0.025124	0.0469516	0.0344406	0.550411
22.73_245.8574m/z		245.857	22.7316	0.0492729	0.0520904	0.0567809	0.0612074	0.0595329	0.0643907	0.0545754	0.0514716	0.0561653	0.0628145	0.0680386	0.0654317	0.068438	0.090461	0.0638836	0.0702562	0.0699034	1.2446	0.0492826	0.0544618	0.0597437	0.0581008	0.0492284	0.0541634	0.964358
10.29_576.2150n	576.215	577.222	10.2885	0.0492689	0.0707435	0.122414	0.0786834	0.0653046	0.0587757	0.0933838	0.098714	0.079661	0.033178	0.00175704	0.0193665	0.0133629	0.00636771	0.0101339	0.0251925	0.0156226	0.196114	0.0496835	0.0395822	0.0372507	0.0772614	0.0795988	0.0566753	0.711457
5.81_1069.2281m/z		1069.23	5.80823	0.0492591	0.0669413	0.0402661	0.0376313	0.0350452	0.046808	0.0435234	0.0457083	0.0456478	0.0709065	0.106559	0.0513158	0.0531059	0.228681	0.0677687	0.0814001	0.0942481	2.06468	0.00523728	0.0200711	0.0104278	0.0399223	0.0074028	0.0166123	0.363922
20.82_837.5408m/z		837.541	20.8171	0.0492522	0.0524334	0.0483057	0.0407028	0.038912	0.0614639	0.0451633	0.0565361	0.0490962	0.0445728	0.0577701	0.0569673	0.0548412	0.0794119	0.0604476	0.0601405	0.0591645	1.20507	0.0377975	0.0476778	0.0390009	0.0413098	0.0366503	0.0404873	0.824653
16.02_206.0734n	206.073	189.07	16.0188	0.0492497	0.0562481	0.051421	0.0583424	0.0539885	0.0387965	0.064811	0.123488	0.0620431	0.0908652	0.0496538	0.0240166	0.0376271	0.0532678	0.0327525	0.0568436	0.0492895	0.794439	0.0182393	0.0323408	0.0354172	0.0787586	0.0427951	0.0415102	0.669054
6.69_688.1426n	688.143	653.129	6.69112	0.0491519	0.046492	0.0461097	0.0441584	0.0368737	0.0585523	0.0506999	0.054927	0.0483706	0.0421004	0.0504209	0.0246706	0.0417818	0.186315	0.040766	0.0454182	0.0616389	1.27431	0.0130237	0.0169491	0.0158065	0.0217094	0.00487544	0.0144728	0.299207
4.00_489.9906n	489.991	532.03	4.00407	0.0491125	0.0461097	0.0122241	0.0166853	0.0175632	0.011635	0.0522927	0.044276	0.0312373	0.0650859	0.0765929	0.0397089	0.046867	0.114526	0.0473406	0.054306	0.0634896	2.03249	0.0138287	0.0341829	0.0112505	0.024444	0.0161542	0.0199721	0.639365
5.35_164.0627n	164.063	165.07	5.34757	0.0490793	0.0512937	0.0619414	0.0651021	0.0629953	0.066217	0.0576086	0.0555707	0.058726	0.0362008	0.0535106	0.0566635	0.0548149	0.0520194	0.0461224	0.0558317	0.0507376	0.863972	0.0367527	0.0591537	0.0611477	0.0539961	0.0402113	0.0502523	0.855707
15.68_205.0863m/z		205.086	15.6843	0.0490573	0.0525121	0.055332	0.0608237	0.056944	0.0656494	0.0545078	0.0556244	0.0563063	0.056993	0.0594669	0.0547093	0.0591099	0.0763035	0.0580861	0.059691	0.0606228	1.07666	0.0499444	0.0538194	0.0581949	0.0570338	0.0480989	0.0534183	0.948709
7.31_687.1368n	687.137	726.066	7.31083	0.0490398	0.047969	0.074319	0.0752461	0.0606381	0.119186	0.05055	0.0443585	0.0651633	0.0496069	0.0721271	0.0215625	0.0969058	0.174539	0.0969149	0.095269	0.0867036	1.33056	0.0251354	0.0155183	0.0407506	0.0244917	0.00797623	0.0227744	0.349498
21.46_840.5009m/z		840.501	21.4588	0.0490372	0.0504628	0.0356332	0.0325193	0.0418216	0.0533339	0.0489271	0.0514376	0.0453966	0.0223886	0.00291781	0.0297272	0.0268638	0.0332577	0.0168915	0.0278194	0.022838	0.503077	0.0184329	0.0309398	0.0166299	0.0337638	0.0292716	0.0258076	0.568492
21.94_386.7366m/z		386.737	21.9372	0.0489873	0.0534732	0.0656543	0.0571309	0.0615287	0.0715985	0.0567273	0.0525453	0.0584557	0.0647881	0.0609192	0.047378	0.0722345	0.089454	0.0742987	0.0689764	0.0682927	1.16828	0.0446129	0.0460569	0.0598605	0.0484159	0.0456259	0.0489144	0.836778
6.62_794.2262n	794.226	795.233	6.61987	0.0488283	0.0610725	0.0477096	0.0460661	0.0441373	0.038082	0.0562664	0.0484172	0.0488224	0.0333751	0.0155082	0.0228114	0.0206613	0.0380781	0.0208719	0.0264817	0.0253983	0.520217	0.0330457	0.00893147	0.0182864	0.0285675	0.0199545	0.0217571	0.445637
21.25_392.3714m/z		392.371	21.2503	0.0487705	0.0515099	0.0535226	0.0595314	0.056578	0.0625224	0.0519333	0.0523817	0.0545937	0.0583532	0.0592384	0.0572935	0.0643111	0.0814824	0.0578823	0.0655218	0.0634404	1.16205	0.0459872	0.0509955	0.0564915	0.0523634	0.0416999	0.0495075	0.906835
13.01_232.1100n	232.11	296.141	13.0083	0.0486953	0.0556985	0.0895323	0.0806131	0.066035	0.0634922	0.0764225	0.0763291	0.0696022	0.0534997	0.0168414	0.0316589	0.0321275	0.0423928	0.030562	0.057289	0.0377673	0.542617	0.0453227	0.0325835	0.0421957	0.0628654	0.0455109	0.0456956	0.656525
6.74_538.2217m/z		538.222	6.73507	0.0486212	0.0774565	0.132711	0.130547	0.114165	0.114078	0.0765655	0.0514387	0.0931979	0.0634188	0.0135233	0.0849419	0.0468279	0.0432309	0.0466304	0.0772256	0.0536855	0.576038	0.223075	0.0494794	0.133044	0.0705724	0.0694864	0.109132	1.17097
10.46_334.6831m/z		334.683	10.4585	0.0486089	0.0453976	0.0547181	0.0562553	0.0581302	0.0610595	0.0525502	0.0493263	0.0532558	0.104533	0.0548264	0.094977	0.0814555	0.114817	0.088389	0.10609	0.0921555	1.73043	0.0394221	0.060543	0.056706	0.0396362	0.043637	0.0479889	0.901102
7.56_264.1369n	264.137	265.14	7.55767	0.0485916	0.043472	0.0495195	0.0486207	0.047775	0.0450453	0.0454492	0.0459934	0.0468083	0.0460911	0.015816	0.0416298	0.0367374	0.0367368	0.0365322	0.0447169	0.0368943	0.7882	0.0315997	0.0250851	0.0390585	0.0255174	0.0251401	0.0292801	0.625533
22.49_143.9804m/z		143.98	22.4903	0.0485479	0.0490671	0.0579627	0.0570181	0.0588299	0.0606365	0.0492219	0.0512644	0.0540685	0.0639468	0.0639177	0.0630977	0.066363	0.0847964	0.0658732	0.0701677	0.0683089	1.26338	0.047139	0.0598921	0.0584239	0.0567889	0.0506109	0.054571	1.00929
0.64_466.0508n	466.051	467.08	0.642567	0.0485331	0.060236	0.0800364	0.0941852	0.080668	0.0840691	0.0705766	0.0554375	0.0717177	0.0780208	0.0526697	0.086134	0.0985628	0.0910969	0.0922823	0.111035	0.0871145	1.21469	0.0770884	0.0488479	0.0916422	0.0717335	0.0538167	0.0686257	0.956887
2.41_418.1452n	418.145	451.118	2.40838	0.0484848	0.0552429	0.0661179	0.0601479	0.0573369	0.0679691	0.0530339	0.0538523	0.0577732	0.213991	0.21683	0.0828561	0.182009	0.248012	0.152935	0.206491	0.186161	3.22227	0.0439711	0.0665012	0.0715521	0.0690242	0.15562	0.0813336	1.40781
22.95_353.8067n	353.807	376.827	22.9509	0.0484512	0.0524426	0.0602468	0.0631757	0.0624837	0.0673008	0.0542979	0.0514497	0.0574811	0.0684793	0.0721865	0.0700583	0.0738702	0.0958278	0.0669799	0.0758451	0.0747496	1.30042	0.0397342	0.0438325	0.048327	0.0496898	0.0401494	0.0443466	0.771499
5.41_1197.3104m/z		1197.31	5.41345	0.0482734	0.0560196	0.0381805	0.041206	0.043713	0.0399912	0.0565474	0.050291	0.0467777	0.0472222	0.0701059	0.059412	0.0486239	0.060085	0.0349015	0.0513794	0.0531043	1.13525	0.0295478	0.0178384	0.0172459	0.0176049	0.0195222	0.0203518	0.435075
10.29_270.0941n	270.094	293.117	10.2885	0.0481379	0.0571841	0.0668328	0.0575694	0.0675049	0.0804463	0.0606154	0.0641398	0.0628038	0.221329	0.101892	0.198371	0.163364	0.22165	0.135414	0.193776	0.176542	2.81101	0.0443666	0.0596596	0.0730986	0.0830801	0.0740378	0.0668485	1.0644
5.06_781.2536m/z		781.254	5.0625	0.0480892	0.0886727	0.090621	0.0880784	0.0796836	0.0782851	0.0946322	0.0665581	0.0793275	0.0430053	0.0324758	0.0268729	0.0514708	0.0458358	0.03979	0.0465126	0.0408519	0.514977	0.0329975	0.0204929	0.0631977	0.0342436	0.0408974	0.0383658	0.483638
20.05_369.2302n	369.23	408.198	20.0493	0.0480336	0.0447551	0.033346	0.0367554	0.0391547	0.0507997	0.0486961	0.0473422	0.0436104	0.0480535	0.0453764	0.0435171	0.0360351	0.0556513	0.0343123	0.043522	0.0437811	1.00392	0.0388811	0.0498618	0.0483732	0.0420368	0.0466573	0.045162	1.03558
9.06_603.1834m/z		603.183	9.06018	0.0478475	0.043954	0.0333049	0.0377082	0.0406237	0.0407626	0.0443517	0.0303651	0.0398647	0.0214796	0.0108839	0.112428	0.0157693	0.0346786	0.0185768	0.0366413	0.0357796	0.897526	0.0292075	0.015598	0.00767023	0.0104797	0.0048156	0.0135542	0.340005
6.71_851.1829m/z		851.183	6.70755	0.0478447	0.0573563	0.0752843	0.0674375	0.0651048	0.0898444	0.062575	0.0576429	0.0653862	0.0507163	0.0624769	0.0496311	0.0715766	0.16528	0.0696178	0.0816706	0.0787099	1.20377	0.0119994	0.0196291	0.0362229	0.0305788	0.0131898	0.022324	0.341417
4.85_805.0726n	805.073	770.059	4.84853	0.0478093	0.0510855	0.0584443	0.056253	0.0566823	0.0591433	0.0504589	0.0485761	0.0535566	0.0659747	0.0771905	0.0661065	0.0687424	0.102486	0.0624652	0.069635	0.0732286	1.36731	0.0402595	0.0488113	0.0542206	0.0529739	0.0422474	0.0477025	0.890694
5.75_116.0268n	116.027	149.06	5.74795	0.0478067	0.045578	0.0520846	0.060311	0.0593436	0.0634872	0.0483392	0.0340019	0.051369	0.0262061	0.0479895	0.0282146	0.0523006	0.0457733	0.0398697	0.0447693	0.0407319	0.792927	0.0572754	0.0344053	0.0692549	0.0247702	0.0189128	0.0409237	0.796661
6.20_746.1633m/z		746.163	6.19755	0.0478032	0.0498254	0.0426841	0.0445204	0.0368239	0.0728506	0.0380033	0.0319545	0.0455582	0.0365156	0.0463878	0.0203788	0.0476007	0.141548	0.0504362	0.0474139	0.0557544	1.22381	0.00318626	0.00794291	0.00901722	0.0219375	0.000928881	0.00860255	0.188826
2.50_487.2147m/z		487.215	2.49607	0.0478026	0.0172631	0.00576939	0.0112226	0.00875412	0.00775128	0.016141	0.0378672	0.0190714	0.0403537	0.0484557	0.00946951	0.0265914	0.0391657	0.0295112	0.0224452	0.0308561	1.61792	0.0105796	0.0127409	0.00869378	0.0186666	0.0190757	0.0139513	0.73153
0.81_156.9704n	156.97	314.948	0.812567	0.0477624	0.0536902	0.0511472	0.0568028	0.0524003	0.0484744	0.0489026	0.0407991	0.0499974	0.0351073	0.0423371	0.0273771	0.0361347	0.0566047	0.0302784	0.0417895	0.0385184	0.770408	0.037459	0.0279476	0.0658338	0.0503477	0.0205362	0.0404249	0.80854
5.77_1107.2313n	1107.23	1146.17	5.76987	0.0477461	0.0480143	0.0260275	0.0357615	0.0320374	0.0329865	0.0427742	0.0316124	0.03712	0.0149316	0.0472163	0.0242947	0.0313411	0.0910678	0.0286158	0.0312652	0.0383904	1.03422	0.0167409	0.0172164	0.00893633	0.0116408	0.00205065	0.011317	0.304877
2.34_216.0638n	216.064	471.145	2.33702	0.0476972	0.0368642	0.0334144	0.0370538	0.0326686	0.0367464	0.0341619	0.0437516	0.0377948	0.0834038	0.0835659	0.0507978	0.072159	0.0868886	0.0582921	0.0551357	0.0700347	1.85303	0.0309932	0.0438678	0.0339106	0.0455562	0.0752158	0.0459087	1.21469
19.92_711.4938m/z		711.494	19.9177	0.0476697	0.0560925	0.0772714	0.0906895	0.0940969	0.089417	0.0719249	0.0511896	0.0722939	0.250861	0.127935	0.244071	0.257848	0.313604	0.255958	0.311434	0.251673	3.48125	0.177471	0.128847	0.269867	0.213469	0.203544	0.19864	2.74767
6.89_367.9976m/z		367.998	6.88863	0.0476486	0.0546729	0.0714425	0.0705093	0.0640965	0.0860706	0.051096	0.0506796	0.062027	0.0682789	0.0828027	0.0447557	0.100678	0.108089	0.0958905	0.102856	0.086193	1.38961	0.0412962	0.0310247	0.0574848	0.0497272	0.0205587	0.0400183	0.645176
18.73_495.3839m/z		495.384	18.7277	0.047643	0.0538004	0.0481646	0.0514226	0.0490248	0.060593	0.0550081	0.050985	0.0520802	0.055963	0.0602157	0.0565672	0.062954	0.0782077	0.0572827	0.062483	0.0619533	1.18958	0.0483051	0.0580702	0.0577939	0.058132	0.0471021	0.0538806	1.03457
7.17_240.1728n	240.173	285.149	7.1737	0.0476346	0.0797797	0.073025	0.0789638	0.0781511	0.0715816	0.0737665	0.059398	0.0702875	0.0342845	0.0254442	0.0231918	0.0409892	0.0254849	0.0299313	0.0383295	0.0310936	0.442377	0.0347008	0.0207613	0.0634696	0.0337357	0.0537252	0.0412785	0.587281
10.63_205.1008m/z		205.101	10.634	0.047533	0.065826	0.148507	0.143637	0.108926	0.125783	0.0987483	0.0793982	0.102295	0.0471513	0.0213281	0.0584499	0.0541115	0.04223	0.0351815	0.0596594	0.0454445	0.444251	0.0681511	0.0645789	0.105287	0.115019	0.102313	0.0910696	0.890267
5.36_1458.2564n	1458.26	730.135	5.35853	0.0475185	0.0473578	0.0592807	0.0581933	0.0568492	0.0569809	0.0511562	0.0525903	0.0537409	0.0480749	0.07625	0.0677271	0.0640935	0.0902156	0.0583894	0.0674112	0.0674517	1.25513	0.0293367	0.0619757	0.0523955	0.0688677	0.0430511	0.0511253	0.951331
10.63_179.0887n	179.089	202.078	10.634	0.0475116	0.0657384	0.141212	0.138066	0.104246	0.123235	0.097087	0.0788937	0.0994986	0.0494284	0.0227985	0.0599896	0.0563626	0.0446026	0.0364831	0.0622671	0.0474188	0.476578	0.0600779	0.0573281	0.094215	0.102584	0.0931308	0.0814673	0.818778
14.68_130.0785n	130.079	261.185	14.6808	0.0474917	0.0550835	0.0700006	0.0791005	0.0781843	0.0818476	0.0691699	0.0576451	0.0673154	0.10787	0.0809295	0.115148	0.111542	0.15344	0.105077	0.122641	0.113807	1.69065	0.0460758	0.0620751	0.0686415	0.0612863	0.0567008	0.0589559	0.875815
5.79_1041.2054m/z		1041.21	5.78632	0.0474685	0.0850636	0.00969104	0.0201807	0.0119346	0.0113833	0.0559092	0.0486001	0.0362789	0.00868687	0.0326954	0.0290618	0.014838	0.0489083	0.0172609	0.0241301	0.0250831	0.691395	0.00576226	0.0289301	0.000466767	0.0209313	0.00174391	0.0115669	0.318832
5.78_978.2215m/z		978.221	5.77535	0.0474553	0.0468166	0.0796196	0.0772077	0.0648576	0.116677	0.0590596	0.0452257	0.0671149	0.0696053	0.0571665	0.0355649	0.100435	0.103868	0.091211	0.0902729	0.0783033	1.16671	0.0363454	0.00564119	0.03771	0.0143018	0.00439981	0.0196796	0.293223
5.81_464.2048n	464.205	509.142	5.80823	0.04743	0.0553519	0.0591472	0.0584105	0.0583653	0.0647564	0.0546029	0.0445835	0.055331	0.0581112	0.0588114	0.045723	0.0666597	0.0899752	0.0606805	0.0690081	0.0641384	1.15918	0.0256399	0.0308659	0.0353021	0.0308641	0.0216638	0.0288672	0.521718
5.16_1111.3115m/z		1111.31	5.16113	0.0473838	0.0523042	0.0399196	0.0422901	0.0479758	0.044224	0.0498752	0.0564223	0.0475494	0.0305708	0.0535667	0.0479591	0.0397246	0.040346	0.0324518	0.042187	0.0409723	0.861679	0.0215732	0.0157893	0.0242	0.023052	0.021716	0.0212661	0.447243
22.45_766.4074n	766.407	384.211	22.4511	0.0473454	0.0488356	0.0453381	0.0494904	0.0563583	0.0602804	0.0509692	0.0493538	0.0509964	0.0563842	0.0730664	0.0586737	0.0620166	0.0911481	0.0641905	0.0633421	0.0669745	1.31332	0.0706838	0.0651825	0.0866686	0.0775661	0.0682313	0.0736665	1.44454
[truncated: 10,381 more rows]

## Sheet: HMGR2-KO-up
				PZK									HMGR2-KO									HMGR5-KO
				PZK(WT)	PZK is the original designation of the wild-type line.								HMGR2-KO									HMGR5-KO
[truncated: 7,678 more rows]

## Sheet: HMGR2-KO-down
				PZK(WT)	PZK is the original designation of the wild-type line.								HMGR2-KO									HMGR5-KO
[truncated: 4,149 more rows]

[truncated: 2 more sheets: HMGR5--KO-up, HMGR5-KO-down]
